# Supplementary material for: [μ-2,3,5,6-Tetra­kis(2-pyrid­yl)pyrazine-κ6 N 6,N 1,N 2:N 3,N 4,N 5]bis­[diaqua(dihydrogen m-phenylene­diphospho­nato-κO)nickel(II)] dihydrate
Source: Acta Crystallogr Sect E Struct Rep Online. 2010 Oct 23;66(Pt 11):m1424–5. doi: 10.1107/S1600536810041279 (PMC3009311; doi:10.1107/S1600536810041279)
Supplement: Supplementary file 1 [file e-66-m1424-sup1.cif]

##############################################################################
###                                                                        ###
###        Electronic paper (Acta Crystallographica Section E)             ###
###                                                                        ###
##############################################################################
#                                                                            #
# This CIF contains the data in a paper accepted for publication in Acta     #
# Crystallographica Section E. It conforms to the requirements of Notes      #
# for Authors for Section E, and has been peer reviewed under the auspices   #
# of the IUCr Commission on Journals.                                        #
#                                                                            #
# Full details of the Crystallographic Information File format               #
# are given in the paper "The Crystallographic Information File (CIF):       #
# a New Standard Archive File for Crystallography" by S. R. Hall, F. H.      #
# Allen and I. D. Brown [Acta Cryst. (1991), A47, 655-685].                  #
#                                                                            #
# The current version of the core CIF dictionary is obtainable from          #
# ftp://ftp.iucr.org/pub/cif_core.dic. The current version number is 2.4.    #
#                                                                            #
# Software is freely available for graphical display of the structure(s) in  #
# this CIF.  For information consult the CIF home page http://www.iucr.org/  #
# cif/home.html                                                              #
#                                                                            #
# This file may be used for bona fide research purposes within the           #
# scientific community so long as proper attribution is given to the journal # 
# article from which it was obtained.                                        #
#                                                                            #
##############################################################################
                                             
data_I
_audit_creation_method     SHELXL-97
_chemical_name_systematic
;
[\m-2,3,5,6-Tetrakis(2-pyridyl)pyrazine-
\k^6^<i>N</i>^6^,<i>N</i>^1^,<i>N</i>^2^:<i>N</i>^3^,<i>N</i>^4^,<i>N</i>^5^]
bis[diaqua(dihydrogen
<i>m</i>-phenylenediphosphonato-\k<i>O</i>)nickel(II)] dihydrate
;
_chemical_name_common     ?
_chemical_formula_moiety     'C36 H36 N6 Ni2 O16 P4, 2(H2 O)'
_chemical_formula_sum     'C36 H40 N6 Ni2 O18 P4'
_chemical_formula_iupac     '[Ni2 (C6 H6 O6 P2)2 (C24 H16 N6) (H2 O)4] , 2H2 O'
_chemical_formula_weight     1086.04
_chemical_melting_point     ?
_symmetry_cell_setting     triclinic
_symmetry_space_group_name_H-M     'P -1'
_symmetry_space_group_name_Hall     '-P 1'
loop_
    _symmetry_equiv_pos_as_xyz
    'x, y, z'
    '-x, -y, -z'
_cell_length_a     7.9702(6)
_cell_length_b     10.0785(8)
_cell_length_c     14.0960(12)
_cell_angle_alpha     85.386(2)
_cell_angle_beta     81.7070(10)
_cell_angle_gamma     69.3640(10)
_cell_volume     1048.03(15)
_cell_formula_units_Z     1
_cell_measurement_reflns_used     3874
_cell_measurement_theta_min     2.75
_cell_measurement_theta_max     28.23
_cell_measurement_temperature     298(2)
_exptl_crystal_description     block
_exptl_crystal_colour     yellow
_exptl_crystal_size_max     0.20
_exptl_crystal_size_mid     0.14
_exptl_crystal_size_min     0.11
_exptl_crystal_density_diffrn     1.721
_exptl_crystal_density_meas     1.724(2)
_exptl_crystal_density_method     'flotation'
_exptl_crystal_F_000     558
_exptl_absorpt_coefficient_mu     1.138
_exptl_absorpt_correction_type     multi-scan
_exptl_absorpt_process_details     '(SADABS; Bruker, 1998)'
_exptl_absorpt_correction_T_min     0.804
_exptl_absorpt_correction_T_max     0.885
_exptl_special_details
;
;
_diffrn_ambient_temperature     298(2)
_diffrn_radiation_type     MoK\a
_diffrn_radiation_wavelength     0.71073
_diffrn_radiation_source     'fine-focus sealed tube'
_diffrn_radiation_monochromator     graphite
_diffrn_measurement_device_type     'Bruker APEX CCD area-detector'
_diffrn_measurement_method     '\f and \w scans'
_diffrn_detector_area_resol_mean     ?
_diffrn_reflns_number     10484
_diffrn_reflns_av_R_equivalents     0.0232
_diffrn_reflns_av_sigmaI/netI     0.0365
_diffrn_reflns_theta_min     2.75
_diffrn_reflns_theta_max     28.08
_diffrn_reflns_theta_full     28.08
_diffrn_measured_fraction_theta_max     0.988
_diffrn_measured_fraction_theta_full     0.988
_diffrn_reflns_limit_h_min     -10
_diffrn_reflns_limit_h_max     10
_diffrn_reflns_limit_k_min     -13
_diffrn_reflns_limit_k_max     13
_diffrn_reflns_limit_l_min     -18
_diffrn_reflns_limit_l_max     18
_diffrn_standards_number     0
_diffrn_standards_interval_count     .
_diffrn_standards_interval_time     .
_diffrn_standards_decay_%     ?
_refine_special_details
;
Refinement of <i>F</i>^2^ against ALL reflections. The weighted <i>R</i>-factor
<i>wR</i> and goodness of fit <i>S</i> are based on <i>F</i>^2^, conventional
<i>R</i>-factors <i>R</i> are based on <i>F</i>, with <i>F</i> set to zero for
negative <i>F</i>^2^. The threshold expression of <i>F</i>^2^ >
\s(<i>F</i>^2^) is used only for calculating <i>R</i>-factors(gt) <i>etc</i>.
and is not relevant to the choice of reflections for refinement.
<i>R</i>-factors based on <i>F</i>^2^ are statistically about twice as large
as those based on <i>F</i>, and <i>R</i>- factors based on ALL data will be
even larger.
;
_reflns_number_total     5044
_reflns_number_gt     4821
_reflns_threshold_expression     >2\s(I)
_refine_ls_structure_factor_coef     Fsqd
_refine_ls_matrix_type     full
_refine_ls_R_factor_all     0.0685
_refine_ls_R_factor_gt     0.0660
_refine_ls_wR_factor_gt     0.1316
_refine_ls_wR_factor_ref     0.1327
_refine_ls_goodness_of_fit_ref     1.322
_refine_ls_restrained_S_all     1.322
_refine_ls_number_reflns     5044
_refine_ls_number_parameters     304
_refine_ls_number_restraints     0
_refine_ls_hydrogen_treatment     constr
_refine_ls_weighting_scheme     calc
_refine_ls_weighting_details
         'calc w=1/[\s^2^(Fo^2^)+(0.0262P)^2^+4.5072P] where P=(Fo^2^+2Fc^2^)/3'
_atom_sites_solution_hydrogens     geom
_atom_sites_solution_primary     direct
_atom_sites_solution_secondary     difmap
_refine_ls_shift/su_max     0.000
_refine_ls_shift/su_mean     0.000
_refine_diff_density_max     0.909
_refine_diff_density_min     -0.797
_refine_ls_extinction_method     none
_refine_ls_extinction_coef     ?
loop_
    _atom_type_symbol
    _atom_type_description
    _atom_type_scat_dispersion_real
    _atom_type_scat_dispersion_imag
    _atom_type_scat_source
    'C' 'C' 0.0033 0.0016
                         'International Tables Vol C Tables 4.2.6.8 and 6.1.1.4'
    'H' 'H' 0.0000 0.0000
                         'International Tables Vol C Tables 4.2.6.8 and 6.1.1.4'
    'N' 'N' 0.0061 0.0033
                         'International Tables Vol C Tables 4.2.6.8 and 6.1.1.4'
    'O' 'O' 0.0106 0.0060
                         'International Tables Vol C Tables 4.2.6.8 and 6.1.1.4'
    'P' 'P' 0.1023 0.0942
                         'International Tables Vol C Tables 4.2.6.8 and 6.1.1.4'
    'Ni' 'Ni' 0.3393 1.1124
                         'International Tables Vol C Tables 4.2.6.8 and 6.1.1.4'
_computing_data_collection     'SMART (Bruker, 1998)'
_computing_cell_refinement     'SAINT (Bruker, 1998)'
_computing_data_reduction     'SAINT (Bruker, 1998)'
_computing_structure_solution     'SHELXS97 (Sheldrick, 2008)'
_computing_structure_refinement     'SHELXL97 (Sheldrick, 2008)'
_computing_molecular_graphics     'DIAMOND (Brandenburg & Putz, 1999)'
_computing_publication_material     'SHELXTL (Sheldrick, 2008)'
loop_
    _atom_site_type_symbol
    _atom_site_label
    _atom_site_fract_x
    _atom_site_fract_y
    _atom_site_fract_z
    _atom_site_U_iso_or_equiv
    _atom_site_adp_type
    _atom_site_calc_flag
    _atom_site_refinement_flags
    _atom_site_occupancy
    _atom_site_disorder_assembly
    _atom_site_disorder_group
    Ni Ni1 -0.07580(6) 0.67510(5) 0.69829(3) 0.00726(13) Uani d . 1 . .
    P P1 0.36680(13) 0.53302(10) 0.64046(7) 0.00822(19) Uani d . 1 . .
    P P2 0.44896(13) 0.03282(10) 0.85848(7) 0.0097(2) Uani d . 1 . .
    O O1 0.1916(4) 0.6581(3) 0.6542(2) 0.0117(5) Uani d . 1 . .
    O O2 0.3592(4) 0.4229(3) 0.5703(2) 0.0121(5) Uani d . 1 . .
    H H2' 0.3391 0.4617 0.5177 0.018 Uiso calc R 1 . .
    O O3 0.5296(4) 0.5787(3) 0.60760(19) 0.0118(5) Uani d . 1 . .
    O O4 0.4279(4) -0.0163(3) 0.76433(19) 0.0125(5) Uani d . 1 . .
    O O5 0.2948(4) 0.0145(3) 0.9359(2) 0.0151(6) Uani d . 1 . .
    H H5' 0.3043 0.0409 0.9878 0.023 Uiso calc R 1 . .
    O O6 0.6315(4) -0.0397(3) 0.8936(2) 0.0131(6) Uani d . 1 . .
    O O40 -0.3505(4) 0.7120(3) 0.7354(2) 0.0135(6) Uani d . 1 . .
    H H40A -0.3999 0.6770 0.6998 0.020(13) Uiso d R 1 . .
    H H40B -0.4191 0.8019 0.7417 0.019(13) Uiso d R 1 . .
    O O41 -0.0740(4) 0.7601(3) 0.82264(19) 0.0125(6) Uani d . 1 . .
    H H41A 0.0129 0.7965 0.8162 0.041(17) Uiso d R 1 . .
    H H41B -0.1766 0.8105 0.8461 0.036(17) Uiso d R 1 . .
    O O90 0.1372(4) 0.9039(3) 0.7492(2) 0.0190(6) Uani d . 1 . .
    H H90A 0.1811 0.8321 0.7059 0.038(17) Uiso d R 1 . .
    H H90B 0.2363 0.9222 0.7635 0.049(19) Uiso d R 1 . .
    N N1 -0.0352(4) 0.4705(3) 0.7536(2) 0.0101(6) Uani d . 1 . .
    N N2 -0.0652(4) 0.5726(3) 0.5797(2) 0.0089(6) Uani d . 1 . .
    N N3 -0.1409(4) 0.8436(3) 0.5978(2) 0.0107(6) Uani d . 1 . .
    C C1 0.3907(5) 0.4355(4) 0.7530(3) 0.0102(7) Uani d . 1 . .
    C C2 0.4116(5) 0.2912(4) 0.7604(3) 0.0114(7) Uani d . 1 . .
    H H2 0.4237 0.2423 0.7052 0.014 Uiso calc R 1 . .
    C C3 0.4145(5) 0.2200(4) 0.8494(3) 0.0102(7) Uani d . 1 . .
    C C4 0.3956(6) 0.2949(4) 0.9323(3) 0.0145(8) Uani d . 1 . .
    H H4 0.3961 0.2488 0.9922 0.017 Uiso calc R 1 . .
    C C5 0.3764(6) 0.4373(4) 0.9252(3) 0.0149(8) Uani d . 1 . .
    H H5 0.3654 0.4861 0.9803 0.018 Uiso calc R 1 . .
    C C6 0.3734(5) 0.5074(4) 0.8364(3) 0.0132(8) Uani d . 1 . .
    H H6 0.3598 0.6031 0.8324 0.016 Uiso calc R 1 . .
    C C7 -0.0568(5) 0.4352(4) 0.8473(3) 0.0138(8) Uani d . 1 . .
    H H7A -0.0539 0.4973 0.8919 0.017 Uiso calc R 1 . .
    C C8 -0.0831(6) 0.3106(4) 0.8799(3) 0.0175(8) Uani d . 1 . .
    H H8A -0.0939 0.2877 0.9452 0.021 Uiso calc R 1 . .
    C C9 -0.0931(6) 0.2202(4) 0.8141(3) 0.0177(8) Uani d . 1 . .
    H H9 -0.1152 0.1371 0.8347 0.021 Uiso calc R 1 . .
    C C10 -0.0699(5) 0.2546(4) 0.7170(3) 0.0137(8) Uani d . 1 . .
    H H10 -0.0761 0.1950 0.6716 0.016 Uiso calc R 1 . .
    C C11 -0.0373(5) 0.3793(4) 0.6889(3) 0.0113(7) Uani d . 1 . .
    C C12 -0.0117(5) 0.4313(4) 0.5878(3) 0.0080(7) Uani d . 1 . .
    C C13 -0.0605(5) 0.6454(4) 0.4965(3) 0.0087(7) Uani d . 1 . .
    C C14 -0.1448(5) 0.8029(4) 0.5091(3) 0.0100(7) Uani d . 1 . .
    C C15 -0.2340(5) 0.8978(4) 0.4408(3) 0.0124(7) Uani d . 1 . .
    H H15 -0.2421 0.8667 0.3818 0.015 Uiso calc R 1 . .
    C C16 -0.3113(5) 1.0407(4) 0.4623(3) 0.0134(8) Uani d . 1 . .
    H H16 -0.3729 1.1066 0.4180 0.016 Uiso calc R 1 . .
    C C17 -0.2956(5) 1.0839(4) 0.5507(3) 0.0146(8) Uani d . 1 . .
    H H17 -0.3395 1.1796 0.5649 0.017 Uiso calc R 1 . .
    C C18 -0.2134(5) 0.9818(4) 0.6170(3) 0.0132(8) Uani d . 1 . .
    H H18 -0.2083 1.0101 0.6774 0.016 Uiso calc R 1 . .
loop_
    _atom_site_aniso_label
    _atom_site_aniso_U_11
    _atom_site_aniso_U_22
    _atom_site_aniso_U_33
    _atom_site_aniso_U_12
    _atom_site_aniso_U_13
    _atom_site_aniso_U_23
    Ni1 0.0073(2) 0.0063(2) 0.0088(2) -0.00260(17) -0.00161(17) -0.00129(17)
    P1 0.0087(4) 0.0077(4) 0.0083(4) -0.0029(3) -0.0011(3) -0.0003(3)
    P2 0.0117(5) 0.0082(4) 0.0089(4) -0.0027(4) -0.0022(4) 0.0002(3)
    O1 0.0107(13) 0.0096(13) 0.0151(13) -0.0043(10) -0.0013(10) 0.0003(10)
    O2 0.0142(13) 0.0122(13) 0.0115(13) -0.0064(11) -0.0020(10) -0.0004(10)
    O3 0.0134(13) 0.0162(14) 0.0085(12) -0.0082(11) -0.0019(10) -0.0014(10)
    O4 0.0164(14) 0.0101(13) 0.0112(13) -0.0041(11) -0.0022(11) -0.0032(10)
    O5 0.0158(14) 0.0177(14) 0.0125(14) -0.0071(12) -0.0009(11) -0.0006(11)
    O6 0.0126(13) 0.0123(13) 0.0119(13) -0.0009(11) -0.0022(10) -0.0003(10)
    O40 0.0120(13) 0.0124(14) 0.0174(14) -0.0050(11) -0.0018(11) -0.0050(11)
    O41 0.0116(13) 0.0121(13) 0.0140(13) -0.0041(11) -0.0005(11) -0.0042(11)
    O90 0.0168(15) 0.0183(15) 0.0248(16) -0.0097(12) 0.0010(12) -0.0063(13)
    N1 0.0075(14) 0.0113(15) 0.0109(15) -0.0017(12) -0.0027(12) -0.0003(12)
    N2 0.0062(14) 0.0081(15) 0.0136(15) -0.0026(12) -0.0040(12) -0.0017(12)
    N3 0.0091(15) 0.0101(15) 0.0142(16) -0.0046(12) -0.0015(12) -0.0023(12)
    C1 0.0090(17) 0.0116(18) 0.0100(17) -0.0039(14) -0.0001(14) -0.0004(14)
    C2 0.0106(17) 0.0122(18) 0.0126(18) -0.0041(14) -0.0040(14) -0.0022(14)
    C3 0.0095(17) 0.0091(17) 0.0128(18) -0.0035(14) -0.0036(14) 0.0008(14)
    C4 0.019(2) 0.0152(19) 0.0095(17) -0.0062(16) -0.0027(15) 0.0001(15)
    C5 0.020(2) 0.0149(19) 0.0112(18) -0.0061(16) -0.0019(15) -0.0052(15)
    C6 0.0157(19) 0.0077(17) 0.0169(19) -0.0046(15) -0.0031(15) -0.0006(14)
    C7 0.0126(18) 0.0165(19) 0.0117(18) -0.0037(15) -0.0004(14) -0.0041(15)
    C8 0.022(2) 0.015(2) 0.0118(18) -0.0031(16) -0.0012(16) 0.0041(15)
    C9 0.021(2) 0.0093(18) 0.020(2) -0.0053(16) 0.0039(17) 0.0028(15)
    C10 0.0171(19) 0.0086(17) 0.0157(19) -0.0052(15) 0.0001(15) -0.0021(14)
    C11 0.0096(17) 0.0092(17) 0.0145(18) -0.0015(14) -0.0024(14) -0.0031(14)
    C12 0.0095(16) 0.0093(17) 0.0076(16) -0.0052(13) -0.0054(13) 0.0025(13)
    C13 0.0083(16) 0.0064(16) 0.0128(17) -0.0030(13) -0.0040(14) -0.0010(13)
    C14 0.0091(17) 0.0085(17) 0.0132(18) -0.0043(14) -0.0004(14) -0.0008(14)
    C15 0.0141(18) 0.0119(18) 0.0112(18) -0.0044(15) -0.0009(14) -0.0017(14)
    C16 0.0108(17) 0.0112(18) 0.0151(19) -0.0006(14) -0.0013(15) 0.0028(15)
    C17 0.0165(19) 0.0083(18) 0.018(2) -0.0044(15) 0.0008(16) -0.0030(15)
    C18 0.0115(18) 0.0140(19) 0.0154(19) -0.0063(15) 0.0012(15) -0.0040(15)
_geom_special_details
;
All e.s.d.'s (except the e.s.d. in the dihedral angle between two l.s. planes)
are estimated using the full covariance matrix. The cell e.s.d.'s are taken
into account individually in the estimation of e.s.d.'s in distances, angles
and torsion angles; correlations between e.s.d.'s in cell parameters are only
used when they are defined by crystal symmetry. An approximate (isotropic)
treatment of cell e.s.d.'s is used for estimating e.s.d.'s involving l.s.
planes.
;
loop_
    _geom_bond_atom_site_label_1
    _geom_bond_atom_site_label_2
    _geom_bond_site_symmetry_2
    _geom_bond_distance
    _geom_bond_publ_flag
    Ni1 N2 . 2.011(3) ?
    Ni1 O41 . 2.016(3) ?
    Ni1 N1 . 2.076(3) ?
    Ni1 O40 . 2.082(3) ?
    Ni1 O1 . 2.082(3) ?
    Ni1 N3 . 2.089(3) ?
    P1 O1 . 1.516(3) ?
    P1 O3 . 1.525(3) ?
    P1 O2 . 1.566(3) ?
    P1 C1 . 1.795(4) ?
    P2 O4 . 1.504(3) ?
    P2 O6 . 1.515(3) ?
    P2 O5 . 1.574(3) ?
    P2 C3 . 1.805(4) ?
    O2 H2' . 0.8200 ?
    O5 H5' . 0.8200 ?
    O40 H40A . 0.8445 ?
    O40 H40B . 0.8824 ?
    O41 H41A . 0.8831 ?
    O41 H41B . 0.8318 ?
    O90 H90A . 0.9213 ?
    O90 H90B . 0.9235 ?
    N1 C7 . 1.342(5) ?
    N1 C11 . 1.353(5) ?
    N2 C13 . 1.336(5) ?
    N2 C12 . 1.336(5) ?
    N3 C18 . 1.339(5) ?
    N3 C14 . 1.355(5) ?
    C1 C6 . 1.394(5) ?
    C1 C2 . 1.402(5) ?
    C2 C3 . 1.393(5) ?
    C2 H2 . 0.9300 ?
    C3 C4 . 1.403(5) ?
    C4 C5 . 1.385(6) ?
    C4 H4 . 0.9300 ?
    C5 C6 . 1.385(6) ?
    C5 H5 . 0.9300 ?
    C6 H6 . 0.9300 ?
    C7 C8 . 1.377(6) ?
    C7 H7A . 0.9300 ?
    C8 C9 . 1.380(6) ?
    C8 H8A . 0.9300 ?
    C9 C10 . 1.387(6) ?
    C9 H9 . 0.9300 ?
    C10 C11 . 1.388(5) ?
    C10 H10 . 0.9300 ?
    C11 C12 . 1.489(5) ?
    C12 C13 2_566 1.406(5) ?
    C13 C12 2_566 1.406(5) ?
    C13 C14 . 1.504(5) ?
    C14 C15 . 1.386(5) ?
    C15 C16 . 1.392(5) ?
    C15 H15 . 0.9300 ?
    C16 C17 . 1.388(6) ?
    C16 H16 . 0.9300 ?
    C17 C18 . 1.382(6) ?
    C17 H17 . 0.9300 ?
    C18 H18 . 0.9300 ?
loop_
    _geom_angle_atom_site_label_1
    _geom_angle_atom_site_label_2
    _geom_angle_atom_site_label_3
    _geom_angle_site_symmetry_1
    _geom_angle_site_symmetry_3
    _geom_angle
    _geom_angle_publ_flag
    N2 Ni1 O41 . . 174.66(12) ?
    N2 Ni1 N1 . . 78.70(13) ?
    O41 Ni1 N1 . . 96.31(12) ?
    N2 Ni1 O40 . . 92.64(12) ?
    O41 Ni1 O40 . . 88.91(11) ?
    N1 Ni1 O40 . . 86.27(12) ?
    N2 Ni1 O1 . . 87.69(12) ?
    O41 Ni1 O1 . . 91.29(11) ?
    N1 Ni1 O1 . . 99.42(11) ?
    O40 Ni1 O1 . . 174.25(11) ?
    N2 Ni1 N3 . . 78.95(13) ?
    O41 Ni1 N3 . . 106.20(12) ?
    N1 Ni1 N3 . . 156.87(13) ?
    O40 Ni1 N3 . . 88.87(12) ?
    O1 Ni1 N3 . . 85.55(12) ?
    O1 P1 O3 . . 112.44(16) ?
    O1 P1 O2 . . 112.43(16) ?
    O3 P1 O2 . . 110.23(15) ?
    O1 P1 C1 . . 107.08(17) ?
    O3 P1 C1 . . 110.95(16) ?
    O2 P1 C1 . . 103.31(17) ?
    O4 P2 O6 . . 115.53(16) ?
    O4 P2 O5 . . 108.24(16) ?
    O6 P2 O5 . . 110.12(16) ?
    O4 P2 C3 . . 109.86(17) ?
    O6 P2 C3 . . 106.30(17) ?
    O5 P2 C3 . . 106.41(17) ?
    P1 O1 Ni1 . . 133.25(16) ?
    P1 O2 H2' . . 109.5 ?
    P2 O5 H5' . . 109.5 ?
    Ni1 O40 H40A . . 116.6 ?
    Ni1 O40 H40B . . 115.1 ?
    H40A O40 H40B . . 106.5 ?
    Ni1 O41 H41A . . 109.6 ?
    Ni1 O41 H41B . . 112.7 ?
    H41A O41 H41B . . 117.7 ?
    H90A O90 H90B . . 106.4 ?
    C7 N1 C11 . . 118.6(3) ?
    C7 N1 Ni1 . . 124.9(3) ?
    C11 N1 Ni1 . . 113.8(3) ?
    C13 N2 C12 . . 124.1(3) ?
    C13 N2 Ni1 . . 116.3(2) ?
    C12 N2 Ni1 . . 116.6(2) ?
    C18 N3 C14 . . 118.6(3) ?
    C18 N3 Ni1 . . 126.3(3) ?
    C14 N3 Ni1 . . 113.3(2) ?
    C6 C1 C2 . . 118.9(3) ?
    C6 C1 P1 . . 119.3(3) ?
    C2 C1 P1 . . 121.6(3) ?
    C3 C2 C1 . . 120.9(3) ?
    C3 C2 H2 . . 119.6 ?
    C1 C2 H2 . . 119.6 ?
    C2 C3 C4 . . 119.1(4) ?
    C2 C3 P2 . . 120.8(3) ?
    C4 C3 P2 . . 120.1(3) ?
    C5 C4 C3 . . 120.2(4) ?
    C5 C4 H4 . . 119.9 ?
    C3 C4 H4 . . 119.9 ?
    C4 C5 C6 . . 120.4(4) ?
    C4 C5 H5 . . 119.8 ?
    C6 C5 H5 . . 119.8 ?
    C5 C6 C1 . . 120.5(4) ?
    C5 C6 H6 . . 119.7 ?
    C1 C6 H6 . . 119.7 ?
    N1 C7 C8 . . 122.5(4) ?
    N1 C7 H7A . . 118.7 ?
    C8 C7 H7A . . 118.7 ?
    C7 C8 C9 . . 119.0(4) ?
    C7 C8 H8A . . 120.5 ?
    C9 C8 H8A . . 120.5 ?
    C8 C9 C10 . . 119.2(4) ?
    C8 C9 H9 . . 120.4 ?
    C10 C9 H9 . . 120.4 ?
    C9 C10 C11 . . 118.9(4) ?
    C9 C10 H10 . . 120.6 ?
    C11 C10 H10 . . 120.6 ?
    N1 C11 C10 . . 121.7(4) ?
    N1 C11 C12 . . 113.1(3) ?
    C10 C11 C12 . . 125.1(3) ?
    N2 C12 C13 . 2_566 117.7(3) ?
    N2 C12 C11 . . 112.5(3) ?
    C13 C12 C11 2_566 . 129.9(3) ?
    N2 C13 C12 . 2_566 118.1(3) ?
    N2 C13 C14 . . 112.0(3) ?
    C12 C13 C14 2_566 . 129.8(3) ?
    N3 C14 C15 . . 122.0(3) ?
    N3 C14 C13 . . 113.7(3) ?
    C15 C14 C13 . . 124.0(3) ?
    C14 C15 C16 . . 118.5(4) ?
    C14 C15 H15 . . 120.7 ?
    C16 C15 H15 . . 120.7 ?
    C17 C16 C15 . . 119.4(4) ?
    C17 C16 H16 . . 120.3 ?
    C15 C16 H16 . . 120.3 ?
    C18 C17 C16 . . 118.6(4) ?
    C18 C17 H17 . . 120.7 ?
    C16 C17 H17 . . 120.7 ?
    N3 C18 C17 . . 122.6(4) ?
    N3 C18 H18 . . 118.7 ?
    C17 C18 H18 . . 118.7 ?
loop_
    _geom_torsion_atom_site_label_1
    _geom_torsion_atom_site_label_2
    _geom_torsion_atom_site_label_3
    _geom_torsion_atom_site_label_4
    _geom_torsion_site_symmetry_1
    _geom_torsion_site_symmetry_2
    _geom_torsion_site_symmetry_3
    _geom_torsion_site_symmetry_4
    _geom_torsion
    _geom_torsion_publ_flag
    O3 P1 O1 Ni1 . . . . -179.15(19) ?
    O2 P1 O1 Ni1 . . . . 55.7(3) ?
    C1 P1 O1 Ni1 . . . . -57.0(3) ?
    N2 Ni1 O1 P1 . . . . -64.4(2) ?
    O41 Ni1 O1 P1 . . . . 110.4(2) ?
    N1 Ni1 O1 P1 . . . . 13.8(2) ?
    N3 Ni1 O1 P1 . . . . -143.5(2) ?
    N2 Ni1 N1 C7 . . . . -166.2(3) ?
    O41 Ni1 N1 C7 . . . . 15.7(3) ?
    O40 Ni1 N1 C7 . . . . -72.8(3) ?
    O1 Ni1 N1 C7 . . . . 108.1(3) ?
    N3 Ni1 N1 C7 . . . . -151.1(3) ?
    N2 Ni1 N1 C11 . . . . -5.1(3) ?
    O41 Ni1 N1 C11 . . . . 176.9(3) ?
    O40 Ni1 N1 C11 . . . . 88.4(3) ?
    O1 Ni1 N1 C11 . . . . -90.8(3) ?
    N3 Ni1 N1 C11 . . . . 10.1(5) ?
    N1 Ni1 N2 C13 . . . . -171.4(3) ?
    O40 Ni1 N2 C13 . . . . 103.0(3) ?
    O1 Ni1 N2 C13 . . . . -71.3(3) ?
    N3 Ni1 N2 C13 . . . . 14.6(3) ?
    N1 Ni1 N2 C12 . . . . -10.2(3) ?
    O40 Ni1 N2 C12 . . . . -95.8(3) ?
    O1 Ni1 N2 C12 . . . . 89.9(3) ?
    N3 Ni1 N2 C12 . . . . 175.8(3) ?
    N2 Ni1 N3 C18 . . . . 165.3(3) ?
    O41 Ni1 N3 C18 . . . . -16.1(3) ?
    N1 Ni1 N3 C18 . . . . 150.2(3) ?
    O40 Ni1 N3 C18 . . . . 72.4(3) ?
    O1 Ni1 N3 C18 . . . . -106.2(3) ?
    N2 Ni1 N3 C14 . . . . 0.5(3) ?
    O41 Ni1 N3 C14 . . . . 179.0(2) ?
    N1 Ni1 N3 C14 . . . . -14.6(5) ?
    O40 Ni1 N3 C14 . . . . -92.4(3) ?
    O1 Ni1 N3 C14 . . . . 89.0(3) ?
    O1 P1 C1 C6 . . . . -51.1(3) ?
    O3 P1 C1 C6 . . . . 72.0(3) ?
    O2 P1 C1 C6 . . . . -169.9(3) ?
    O1 P1 C1 C2 . . . . 123.6(3) ?
    O3 P1 C1 C2 . . . . -113.4(3) ?
    O2 P1 C1 C2 . . . . 4.7(4) ?
    C6 C1 C2 C3 . . . . 0.2(6) ?
    P1 C1 C2 C3 . . . . -174.5(3) ?
    C1 C2 C3 C4 . . . . 0.2(6) ?
    C1 C2 C3 P2 . . . . -177.9(3) ?
    O4 P2 C3 C2 . . . . -13.2(4) ?
    O6 P2 C3 C2 . . . . 112.5(3) ?
    O5 P2 C3 C2 . . . . -130.2(3) ?
    O4 P2 C3 C4 . . . . 168.7(3) ?
    O6 P2 C3 C4 . . . . -65.6(3) ?
    O5 P2 C3 C4 . . . . 51.8(4) ?
    C2 C3 C4 C5 . . . . -0.7(6) ?
    P2 C3 C4 C5 . . . . 177.4(3) ?
    C3 C4 C5 C6 . . . . 0.8(6) ?
    C4 C5 C6 C1 . . . . -0.4(6) ?
    C2 C1 C6 C5 . . . . -0.1(6) ?
    P1 C1 C6 C5 . . . . 174.7(3) ?
    C11 N1 C7 C8 . . . . -0.8(6) ?
    Ni1 N1 C7 C8 . . . . 159.6(3) ?
    N1 C7 C8 C9 . . . . -2.0(6) ?
    C7 C8 C9 C10 . . . . 2.3(6) ?
    C8 C9 C10 C11 . . . . 0.0(6) ?
    C7 N1 C11 C10 . . . . 3.2(6) ?
    Ni1 N1 C11 C10 . . . . -159.2(3) ?
    C7 N1 C11 C12 . . . . -179.9(3) ?
    Ni1 N1 C11 C12 . . . . 17.7(4) ?
    C9 C10 C11 N1 . . . . -2.8(6) ?
    C9 C10 C11 C12 . . . . -179.3(4) ?
    C13 N2 C12 C13 . . . 2_566 2.5(6) ?
    Ni1 N2 C12 C13 . . . 2_566 -157.1(3) ?
    C13 N2 C12 C11 . . . . -178.3(3) ?
    Ni1 N2 C12 C11 . . . . 22.1(4) ?
    N1 C11 C12 N2 . . . . -26.0(4) ?
    C10 C11 C12 N2 . . . . 150.7(4) ?
    N1 C11 C12 C13 . . . 2_566 153.1(4) ?
    C10 C11 C12 C13 . . . 2_566 -30.2(6) ?
    C12 N2 C13 C12 . . . 2_566 -2.5(6) ?
    Ni1 N2 C13 C12 . . . 2_566 157.1(3) ?
    C12 N2 C13 C14 . . . . 174.8(3) ?
    Ni1 N2 C13 C14 . . . . -25.5(4) ?
    C18 N3 C14 C15 . . . . -5.4(5) ?
    Ni1 N3 C14 C15 . . . . 160.7(3) ?
    C18 N3 C14 C13 . . . . -179.6(3) ?
    Ni1 N3 C14 C13 . . . . -13.5(4) ?
    N2 C13 C14 N3 . . . . 25.5(4) ?
    C12 C13 C14 N3 2_566 . . . -157.6(4) ?
    N2 C13 C14 C15 . . . . -148.6(4) ?
    C12 C13 C14 C15 2_566 . . . 28.3(6) ?
    N3 C14 C15 C16 . . . . 4.3(6) ?
    C13 C14 C15 C16 . . . . 178.0(4) ?
    C14 C15 C16 C17 . . . . 0.5(6) ?
    C15 C16 C17 C18 . . . . -4.2(6) ?
    C14 N3 C18 C17 . . . . 1.5(6) ?
    Ni1 N3 C18 C17 . . . . -162.6(3) ?
    C16 C17 C18 N3 . . . . 3.2(6) ?
loop_
    _geom_hbond_atom_site_label_D
    _geom_hbond_atom_site_label_H
    _geom_hbond_atom_site_label_A
    _geom_hbond_site_symmetry_A
    _geom_hbond_distance_DH
    _geom_hbond_distance_HA
    _geom_hbond_distance_DA
    _geom_hbond_angle_DHA
    O2 H2' O3 2_666 0.82 1.91 2.536(4) 131.9
    O5 H5' O6 2_657 0.82 1.82 2.606(4) 161.6
    O40 H40A O3 1_455 0.84 1.95 2.784(4) 169.9
    O40 H40B O4 1_465 0.88 1.83 2.711(4) 174.9
    O41 H41B O6 1_465 0.83 1.82 2.625(4) 162.9
    O90 H90B O4 1_565 0.92 1.84 2.747(4) 166.1
    O41 H41A O90 . 0.88 1.83 2.643(4) 151.2
    O90 H90A O1 . 0.92 1.92 2.780(4) 153.8
data_New_Global_Publ_Block
_journal_date_recd_electronic     2010-09-27
_journal_date_accepted     2010-10-13
_journal_name_full     'Acta Crystallographica, Section E'
_journal_year     2010
_journal_volume     66
_journal_issue     11
_journal_page_first     m1424
_journal_page_last     m1425
_journal_paper_category     QM
_journal_coeditor_code     PK2273
_publ_contact_author_name
;
Jon Zubieta
;
_publ_contact_author_address
;
Dept. of Chemistry, Syracuse University, Syracuse, NY 13244
;
_publ_contact_author_email
;
jazubiet@syr.edu
;
_publ_contact_author_fax     ?
_publ_contact_author_phone     ?
_publ_section_title
;\
[\m-2,3,5,6-Tetrakis(2-pyridyl)pyrazine-\
\k^6^<i>N</i>^6^,<i>N</i>^1^,<i>N</i>^2^:<i>N</i>^3^,<i>N</i>^4^,<i>N</i>^5^]\
bis[diaqua(dihydrogen
<i>m</i>-phenylenediphosphonato-\k<i>O</i>)nickel(II)] dihydrate
;
loop_
    _publ_author_name
    _publ_author_footnote
    _publ_author_address
    'DeBurgomaster, Paul' .
;
Department of Chemistry, Syracuse University, Syracuse, New York 13244 USA
;
    'Zubieta, Jon' .
;
Department of Chemistry, Syracuse University, Syracuse, New York 13244 USA
;
_publ_section_synopsis     .
