# Supplementary material for: [μ-2,3,5,6-Tetra­kis(2-pyrid­yl)pyrazine-κ6 N 6,N 1,N 2:N 3,N 4,N 5]bis­[diaqua(dihydrogen m-phenylene­diphospho­nato-κO)nickel(II)] dihydrate
Source: Acta Crystallogr Sect E Struct Rep Online. 2010 Oct 23;66(Pt 11):m1424–5. doi: 10.1107/S1600536810041279 (PMC3009311; doi:10.1107/S1600536810041279)
Supplement: Supplementary file 2 [file e-66-m1424-Isup2.hkl]

# 
# h,k,l, Fc-squared, Fo-squared, sigma(Fo-squared) and status flag 
# 
data_I
_shelx_title ' P1 in P1' 
_shelx_refln_list_code          4 
_shelx_F_calc_maximum      173.36 
_exptl_crystal_F_000       558.00 
_reflns_d_resolution_high  0.7551 
 
loop_ 
 _symmetry_equiv_pos_as_xyz 
 'x, y, z' 
 '-x, -y, -z' 
 
_cell_length_a     7.9702 
_cell_length_b    10.0785 
_cell_length_c    14.0960 
_cell_angle_alpha  85.386 
_cell_angle_beta   81.707 
_cell_angle_gamma  69.364 
 
_shelx_F_squared_multiplier     1.000 
 
loop_ 
 _refln_index_h 
 _refln_index_k 
 _refln_index_l 
 _refln_F_squared_calc 
 _refln_F_squared_meas 
 _refln_F_squared_sigma 
 _refln_observed_status 
   1   0   0      558.99      529.03     10.26 o 
   2   0   0     6286.31     7200.13     46.16 o 
   3   0   0     3412.65     3593.76     31.71 o 
   4   0   0     5282.46     5494.95     58.06 o 
   5   0   0       23.67        9.69      4.76 o 
   6   0   0     1554.58     1381.06     36.86 o 
   7   0   0     1772.79     1573.55     41.90 o 
   8   0   0      446.81      433.19     23.82 o 
   9   0   0      248.97      244.58     22.88 o 
  -9   1   0      248.30      274.71     22.05 o 
  -8   1   0      391.49      397.78     41.59 o 
  -7   1   0     1483.16     1266.55     58.05 o 
  -6   1   0       94.84       88.76     16.10 o 
  -5   1   0       19.57       15.80      8.13 o 
  -4   1   0     1531.29     1333.24     18.89 o 
  -3   1   0       51.14       84.37      9.84 o 
  -2   1   0     8199.12     9336.64    108.41 o 
  -1   1   0        0.11        8.61      7.70 o 
   1   1   0    11945.31    13157.07     98.02 o 
   2   1   0     3092.46     3442.62     27.05 o 
   3   1   0    18935.88    20051.78    111.93 o 
   4   1   0      203.78      202.69      8.95 o 
   5   1   0     1103.15     1138.22     27.83 o 
   6   1   0       34.43       40.57      6.94 o 
   7   1   0     4476.61     4173.47     68.04 o 
   8   1   0       10.26       33.93     21.08 o 
   9   1   0     1422.01     1180.34     62.95 o 
  10   1   0      251.15      261.75     31.08 o 
  -9   2   0      733.68      688.61     33.45 o 
  -8   2   0      609.09      577.73     29.81 o 
  -7   2   0      407.17      396.04     22.85 o 
  -6   2   0      812.97      656.20     26.95 o 
  -5   2   0      303.92      344.72     20.63 o 
  -4   2   0      568.80      539.49     23.63 o 
  -3   2   0      163.92      190.54     24.65 o 
  -2   2   0      204.85      134.40     10.51 o 
  -1   2   0    12922.34    13694.45    282.80 o 
   0   2   0     3221.31     3628.07     38.08 o 
   1   2   0     7893.35     8936.01     69.08 o 
   2   2   0      797.95      921.04     26.26 o 
   3   2   0     8548.47     9478.54     72.12 o 
   4   2   0     4316.92     4512.36     40.75 o 
   5   2   0     1718.02     1678.66     44.73 o 
   6   2   0      855.89      813.92     32.18 o 
   7   2   0        7.97        3.05      4.75 o 
   8   2   0       22.38        5.23     12.60 o 
   9   2   0      145.73      167.68     26.61 o 
  10   2   0      949.20      984.97     59.30 o 
  -8   3   0     3188.42     2762.82     67.14 o 
  -7   3   0      207.57      229.97     19.71 o 
  -6   3   0     1608.48     1462.49     72.23 o 
  -5   3   0       99.06      105.23     13.27 o 
  -4   3   0       20.84       22.11      9.34 o 
  -3   3   0      100.90       81.78     16.53 o 
  -2   3   0      146.51      114.29      9.95 o 
  -1   3   0       30.93       30.67      3.92 o 
   0   3   0     5086.36     5825.94     41.26 o 
   1   3   0      324.37      296.63     11.97 o 
   2   3   0      977.20      965.54     23.14 o 
   3   3   0       60.64       61.71      7.58 o 
   4   3   0      992.37     1120.22     17.80 o 
   5   3   0     1613.64     1621.88     24.78 o 
   6   3   0     1118.60     1076.18     22.45 o 
   7   3   0      297.69      309.48     19.04 o 
   8   3   0      923.73      803.51     48.42 o 
   9   3   0        0.69       12.50     11.58 o 
  10   3   0      266.55      262.67     32.86 o 
  -8   4   0      238.41      247.27     21.80 o 
  -7   4   0        1.71       20.20     10.67 o 
  -6   4   0      247.65      241.10     19.48 o 
  -5   4   0     1446.63     1325.78     42.66 o 
  -4   4   0      190.06      160.27     15.51 o 
  -3   4   0     3748.28     3595.34     56.03 o 
  -2   4   0       90.54       87.51      9.93 o 
  -1   4   0     1897.76     2205.89     37.01 o 
   0   4   0     2441.46     2527.45     30.89 o 
   1   4   0     4944.01     5148.52     40.33 o 
   2   4   0      270.77      282.99     13.40 o 
   3   4   0      105.64       53.95      7.28 o 
   4   4   0     3944.42     4076.76     53.20 o 
   5   4   0      400.87      430.62     17.02 o 
   6   4   0     1479.03     1406.98     39.85 o 
   7   4   0       28.31       16.73      8.57 o 
   8   4   0      385.72      343.24     19.92 o 
   9   4   0      147.77      155.45     26.15 o 
  10   4   0      207.89      219.22     30.89 o 
  -7   5   0      663.01      666.16     32.64 o 
  -6   5   0        6.94       46.14     14.01 o 
  -5   5   0       44.77       43.41     10.87 o 
  -4   5   0      475.03      435.55     26.08 o 
  -3   5   0      712.46      631.21     28.30 o 
  -2   5   0      947.00      971.02     28.16 o 
  -1   5   0      686.25      635.99     14.00 o 
   0   5   0       44.72       28.50      5.64 o 
   1   5   0      974.03     1042.80     17.79 o 
   2   5   0     3823.93     4118.16     35.77 o 
   3   5   0        3.77       11.09      5.66 o 
   4   5   0     6717.13     6876.17    123.31 o 
   5   5   0      177.53      158.05     14.01 o 
   6   5   0      555.44      506.38     24.73 o 
   7   5   0      428.09      419.02     21.48 o 
   8   5   0       16.09       39.47     20.13 o 
   9   5   0       40.50       75.05     11.65 o 
  10   5   0       94.35       97.23     21.64 o 
  -7   6   0       11.43       63.59     10.37 o 
  -6   6   0      174.64      212.07     26.02 o 
  -5   6   0       39.54       44.12     15.38 o 
  -4   6   0      387.20      369.34     23.50 o 
  -3   6   0        3.31        2.22      6.78 o 
  -2   6   0       45.74       61.61     10.54 o 
  -1   6   0      491.24      416.98     12.84 o 
   0   6   0      681.22      654.31     17.37 o 
   1   6   0      230.15      255.01     10.43 o 
   2   6   0       71.39       33.47      5.12 o 
   3   6   0      400.86      416.29     17.87 o 
   4   6   0        0.01        1.34      5.84 o 
   5   6   0       40.61       43.66      8.98 o 
   6   6   0      216.91      189.67     15.61 o 
   7   6   0      497.48      488.52     23.73 o 
   8   6   0      436.01      405.60     23.17 o 
   9   6   0      475.07      480.73     25.64 o 
  10   6   0       12.70       79.63     17.76 o 
  -6   7   0      132.82      181.98     19.62 o 
  -5   7   0      713.61      670.44     32.56 o 
  -4   7   0       40.74       29.96     10.06 o 
  -3   7   0     1182.20     1039.07     50.29 o 
  -2   7   0     1056.11     1005.42     32.31 o 
  -1   7   0      105.63      107.81     16.23 o 
   0   7   0      321.16      408.63     14.22 o 
   1   7   0     1801.77     1737.40     27.63 o 
   2   7   0      496.26      474.97     14.25 o 
   3   7   0      658.86      589.20     22.15 o 
   4   7   0      222.25      218.14     15.64 o 
   5   7   0      217.23      238.95     17.04 o 
   6   7   0      613.57      515.26     34.68 o 
   7   7   0        0.60        1.44      5.93 o 
   8   7   0      157.60      126.16     14.91 o 
   9   7   0      381.76      417.44     24.61 o 
  10   7   0       63.07      117.32     14.46 o 
  -5   8   0       92.97      122.60     17.14 o 
  -4   8   0       16.07       51.28     11.30 o 
  -3   8   0        1.46        1.81     11.89 o 
  -2   8   0     2299.42     2152.85     50.46 o 
  -1   8   0      306.54      301.12     28.09 o 
   0   8   0     1363.75     1287.48     25.92 o 
   1   8   0     1680.51     1750.41     51.11 o 
   2   8   0      415.74      365.17     18.50 o 
   3   8   0      342.22      340.62     19.44 o 
   4   8   0     2157.47     1918.42     52.49 o 
   5   8   0     1533.98     1402.33     51.90 o 
   6   8   0       85.24      100.98     24.26 o 
   7   8   0       98.44      111.39     14.25 o 
   8   8   0       45.87       55.66     10.72 o 
   9   8   0      439.26      460.39     26.68 o 
  10   8   0        6.01       77.68     10.67 o 
  -4   9   0      207.92      274.43     23.00 o 
  -3   9   0      236.06      216.96     36.64 o 
  -2   9   0      397.82      339.80     22.91 o 
  -1   9   0      202.60      211.07     17.98 o 
   0   9   0     1683.08     1535.73     41.01 o 
   1   9   0     2065.90     1857.81     40.99 o 
   2   9   0        8.42       27.47     13.30 o 
   3   9   0      528.07      481.20     29.50 o 
   4   9   0       39.42       50.86     10.53 o 
   5   9   0      585.65      569.71     25.40 o 
   6   9   0        8.63       26.45      8.77 o 
   7   9   0     1269.48     1199.00     92.82 o 
   8   9   0      397.72      429.86     26.29 o 
   9   9   0       24.83       60.92     10.99 o 
  -3  10   0      698.42      663.07     32.76 o 
  -2  10   0      193.80      193.76     18.32 o 
  -1  10   0      561.25      589.14     27.87 o 
   0  10   0       44.58       41.21     16.02 o 
   1  10   0     1204.81     1138.18     56.44 o 
   2  10   0       20.23       30.56     12.75 o 
   3  10   0     2196.00     2003.12     47.53 o 
   4  10   0      453.94      404.77     22.74 o 
   5  10   0      520.57      518.00     25.42 o 
   6  10   0      291.57      296.91     21.35 o 
   7  10   0      151.30      184.01     20.52 o 
   8  10   0      677.61      611.13     30.93 o 
   9  10   0       32.85       83.99     11.21 o 
  -2  11   0      550.41      598.99     30.48 o 
  -1  11   0      117.50      171.50     24.67 o 
   0  11   0      297.35      321.97     35.00 o 
   1  11   0       23.64       52.53     17.37 o 
   2  11   0      235.57      274.20     19.21 o 
   3  11   0      903.55      848.85     32.02 o 
   4  11   0      962.27      859.54     49.72 o 
   5  11   0      194.64      224.80     19.14 o 
   6  11   0     1459.21     1296.15     43.33 o 
   7  11   0       40.61       46.17     11.11 o 
   8  11   0      195.79      282.01     30.75 o 
   1  12   0      423.38      407.46     40.13 o 
   2  12   0      526.54      564.75     44.07 o 
   3  12   0       16.41       32.92      8.35 o 
   4  12   0      108.18      143.95     18.72 o 
   5  12   0      250.32      296.02     22.55 o 
   6  12   0      380.80      401.74     26.23 o 
   7  12   0      254.58      261.50     21.90 o 
   2  13   0      898.56      964.08     59.11 o 
   3  13   0       50.18       84.70     20.16 o 
   4  13   0      620.99      668.27     31.78 o 
   5  13   0      840.82      791.48     34.95 o 
  -5 -13   1       37.80       96.14     13.23 o 
  -4 -13   1      185.20      241.42     22.94 o 
  -3 -13   1       40.94      130.15     22.56 o 
  -2 -13   1      530.66      576.62     48.02 o 
  -7 -12   1       99.85      140.99     21.40 o 
  -6 -12   1      602.97      600.85     35.59 o 
  -5 -12   1      694.11      610.71     30.08 o 
  -4 -12   1      167.12      224.45     19.31 o 
  -3 -12   1      340.02      324.14     22.00 o 
  -2 -12   1      141.05      222.18     30.03 o 
  -1 -12   1       82.70      121.24     24.31 o 
  -8 -11   1      860.28      862.47     37.26 o 
  -7 -11   1       25.43       36.36      9.00 o 
  -6 -11   1      117.16      155.76     19.36 o 
  -5 -11   1       14.66       23.87      8.12 o 
  -4 -11   1     1120.59      974.00     35.35 o 
  -3 -11   1      645.01      652.76     28.29 o 
  -2 -11   1      460.39      414.88     22.46 o 
  -1 -11   1      712.92      721.74     47.99 o 
   0 -11   1      355.65      357.07     36.44 o 
   1 -11   1       89.17      109.10     19.97 o 
   2 -11   1       23.72       85.95     12.15 o 
  -9 -10   1      244.36      270.42     21.87 o 
  -8 -10   1     2359.51     2193.95     58.90 o 
  -7 -10   1      302.67      290.89     62.64 o 
  -6 -10   1       13.82       10.91      6.66 o 
  -5 -10   1      382.34      393.81     23.75 o 
  -4 -10   1      260.16      241.69     18.72 o 
  -3 -10   1       41.35       61.81     18.42 o 
  -2 -10   1      145.29      115.57     12.95 o 
  -1 -10   1     2024.37     2003.39     74.76 o 
   0 -10   1      155.78      166.92     25.16 o 
   1 -10   1      867.85      777.87     32.55 o 
   2 -10   1      125.56      167.03     17.59 o 
   3 -10   1        8.53       37.10     10.99 o 
  -9  -9   1      967.02     1004.56     39.47 o 
  -8  -9   1      266.83      368.48     38.29 o 
  -7  -9   1       11.33       36.64      8.61 o 
  -6  -9   1      135.68      166.43     16.13 o 
  -5  -9   1     1759.34     1536.64     64.40 o 
  -4  -9   1       32.08       42.25     10.97 o 
  -3  -9   1      212.21      196.23     23.06 o 
  -2  -9   1      122.99      137.24     18.17 o 
  -1  -9   1     1359.74     1212.19     33.11 o 
   0  -9   1      275.77      286.61     20.18 o 
   1  -9   1        2.94        5.83      8.57 o 
   2  -9   1     2351.85     2264.79    129.31 o 
   3  -9   1       51.20       85.94     13.02 o 
   4  -9   1      778.09      796.89     35.89 o 
  -9  -8   1      438.97      490.08     35.59 o 
  -8  -8   1      221.24      218.27     18.83 o 
  -7  -8   1      112.28      115.89     14.07 o 
  -6  -8   1      898.94      805.65     30.42 o 
  -5  -8   1     1778.76     1599.08     56.34 o 
  -4  -8   1      132.14      127.34     13.46 o 
  -3  -8   1      291.05      269.39     17.53 o 
  -2  -8   1      636.08      527.50     21.60 o 
  -1  -8   1       67.49       85.83      8.43 o 
   0  -8   1      119.27      124.56     14.43 o 
   1  -8   1       99.24      104.71     13.79 o 
   2  -8   1       61.30       53.73     10.34 o 
   3  -8   1      573.14      569.98     29.87 o 
   4  -8   1      615.03      611.80     29.87 o 
   5  -8   1      240.65      307.15     23.90 o 
 -10  -7   1       51.07      128.53     13.43 o 
  -9  -7   1      580.84      621.66     29.87 o 
  -8  -7   1      207.80      240.25     20.72 o 
  -7  -7   1      786.13      789.81     30.31 o 
  -6  -7   1      427.00      380.31     21.38 o 
  -5  -7   1      128.45      113.03     12.83 o 
  -4  -7   1      122.64      126.41     15.13 o 
  -3  -7   1      294.01      283.10     16.43 o 
  -2  -7   1     1590.59     1574.78     30.86 o 
  -1  -7   1      155.94      176.84     10.26 o 
   0  -7   1     1275.82     1278.48     24.24 o 
   1  -7   1      811.41      751.83     31.69 o 
   2  -7   1     2392.49     2428.51     85.17 o 
   3  -7   1      497.47      480.81     24.15 o 
   4  -7   1      722.11      722.97     31.21 o 
   5  -7   1       46.58       66.52     11.40 o 
   6  -7   1      226.34      269.09     27.12 o 
 -10  -6   1       69.93      108.08     21.97 o 
  -9  -6   1        1.04       41.06      8.91 o 
  -8  -6   1       49.58       43.09     10.34 o 
  -7  -6   1       70.31       80.16     28.34 o 
  -6  -6   1      747.60      635.01     25.33 o 
  -5  -6   1       72.16       91.52     11.82 o 
  -4  -6   1     2291.69     2061.64     40.67 o 
  -3  -6   1      735.88      700.71     22.87 o 
  -2  -6   1      504.52      475.85     13.45 o 
  -1  -6   1      486.51      515.81     22.02 o 
   0  -6   1      295.35      240.27     10.33 o 
   1  -6   1      173.36      186.80     24.92 o 
   2  -6   1     1201.78     1131.62     32.51 o 
   3  -6   1        6.04        5.13      6.67 o 
   4  -6   1       65.02       84.23     12.22 o 
   5  -6   1      454.65      429.84     25.06 o 
   6  -6   1       74.74       97.14     14.11 o 
   7  -6   1      947.58      986.53     41.31 o 
 -10  -5   1      126.03      225.57     30.19 o 
  -9  -5   1      428.62      397.79     22.60 o 
  -8  -5   1      569.76      547.59     25.14 o 
  -7  -5   1       10.79       31.29      9.13 o 
  -6  -5   1      381.60      380.39     20.23 o 
  -5  -5   1      506.37      480.98     20.73 o 
  -4  -5   1     1308.83     1248.12     29.90 o 
  -3  -5   1      888.04      846.65     19.68 o 
  -2  -5   1      247.87      251.67      8.02 o 
  -1  -5   1     5033.19     5475.24     50.33 o 
   0  -5   1      963.27     1147.70     19.36 o 
   1  -5   1       43.39       60.45      5.79 o 
   2  -5   1     1862.84     1825.08     43.61 o 
   3  -5   1     3329.60     3101.12     55.33 o 
   4  -5   1      576.71      556.91     24.69 o 
   5  -5   1      411.58      367.64     22.99 o 
   6  -5   1        1.77       26.47      6.95 o 
   7  -5   1        0.91       24.95      6.60 o 
 -10  -4   1       15.25       80.45     18.58 o 
  -9  -4   1      289.12      315.36     34.27 o 
  -8  -4   1     1069.87     1019.20     33.22 o 
  -7  -4   1     1502.32     1352.82     36.34 o 
  -6  -4   1       10.47        9.02      8.04 o 
  -5  -4   1      511.55      410.03     12.59 o 
  -4  -4   1       57.21       77.04      5.35 o 
  -3  -4   1        1.68       -4.03      4.96 o 
  -2  -4   1     7927.27     8552.60     90.37 o 
  -1  -4   1      940.53      912.84     13.46 o 
   0  -4   1    12339.76    13900.93     79.80 o 
   1  -4   1     5022.11     5069.79     48.33 o 
   2  -4   1      732.46      770.67     23.67 o 
   3  -4   1     1370.48     1465.41     34.83 o 
   4  -4   1      970.66      960.95     30.96 o 
   5  -4   1       56.20       60.05     15.51 o 
   6  -4   1     2145.95     1907.95     50.00 o 
   7  -4   1       24.51       40.40      7.90 o 
   8  -4   1       80.78      126.04     23.11 o 
 -10  -3   1      812.49      735.42     50.85 o 
  -9  -3   1       11.60       26.74     13.35 o 
  -8  -3   1        2.01        2.07     10.43 o 
  -7  -3   1        4.94       11.75      6.81 o 
  -6  -3   1     3087.97     3017.55     38.90 o 
  -5  -3   1       64.49       75.21      7.18 o 
  -4  -3   1      309.86      274.85     14.44 o 
  -3  -3   1      112.90       94.89      4.87 o 
  -2  -3   1      165.59      147.08      7.88 o 
  -1  -3   1     1513.98     1597.25     15.97 o 
   0  -3   1      425.13      450.27      8.63 o 
   1  -3   1     4287.32     4505.08     71.49 o 
   2  -3   1     1637.82     1431.47     28.58 o 
   3  -3   1     2492.74     2732.89     44.85 o 
   4  -3   1     4634.06     4508.69    112.31 o 
   5  -3   1        1.33        5.14      6.37 o 
   6  -3   1      710.59      694.92     28.29 o 
   7  -3   1     1343.12     1254.98     41.54 o 
   8  -3   1     1596.02     1504.16     56.79 o 
 -10  -2   1      581.74      601.88     45.42 o 
  -9  -2   1      188.54      187.91     28.06 o 
  -8  -2   1     2045.19     1907.28     73.41 o 
  -7  -2   1     1487.78     1382.93     51.00 o 
  -6  -2   1      738.25      713.26     18.96 o 
  -5  -2   1       75.78       70.13      7.17 o 
  -4  -2   1     5247.32     5867.46     43.01 o 
  -3  -2   1    11708.35    12301.28    105.73 o 
  -2  -2   1      304.26      320.12     10.15 o 
  -1  -2   1     4636.85     4928.49     59.63 o 
   0  -2   1      564.23      528.70      9.09 o 
   1  -2   1     4082.06     4379.26     44.09 o 
   2  -2   1      391.90      383.45     14.46 o 
   3  -2   1     6194.66     6804.18     72.13 o 
   4  -2   1     2772.26     2649.46     45.89 o 
   5  -2   1     1247.55     1153.08     33.46 o 
   6  -2   1       60.84       82.29     11.32 o 
   7  -2   1     1117.04     1062.99     36.41 o 
   8  -2   1      403.90      404.32     24.41 o 
   9  -2   1      235.76      237.35     20.68 o 
  -9  -1   1       47.19       65.85     18.75 o 
  -8  -1   1      483.79      423.23     22.99 o 
  -7  -1   1     3905.16     3598.03    121.20 o 
  -6  -1   1      463.97      468.61     15.72 o 
  -5  -1   1     6265.16     6372.05     56.25 o 
  -4  -1   1      453.14      402.04     11.71 o 
  -3  -1   1      199.78      258.12      7.64 o 
  -2  -1   1     1408.10     1610.65     17.66 o 
  -1  -1   1     1037.94     1159.28     23.93 o 
   1  -1   1       40.94       35.40      4.56 o 
   2  -1   1     1431.70     1568.19     25.06 o 
   3  -1   1      864.15      821.28     17.98 o 
   4  -1   1      651.34      589.10     15.34 o 
   5  -1   1      732.16      726.37     25.52 o 
   6  -1   1      686.47      588.99     25.07 o 
   7  -1   1      139.59      159.15     14.99 o 
   8  -1   1       23.16       46.39      9.74 o 
   9  -1   1      247.84      261.60     21.21 o 
  -9   0   1      144.20      131.13     15.44 o 
  -8   0   1      395.42      409.25     23.36 o 
  -7   0   1      735.88      744.84     66.13 o 
  -6   0   1       12.62        8.29      9.47 o 
  -5   0   1     2227.79     2186.39     29.59 o 
  -4   0   1     9253.20     9578.89     68.04 o 
  -3   0   1     1854.11     2018.00     23.02 o 
  -2   0   1    23908.24    26096.62    138.18 o 
  -1   0   1     4347.47     4710.61     38.55 o 
   1   0   1     2716.26     2899.69     46.64 o 
   2   0   1    14576.92    16017.89     89.51 o 
   3   0   1     1528.96     1399.76     18.24 o 
   4   0   1    11685.07    12783.71     83.20 o 
   5   0   1     1270.03     1254.53     25.01 o 
   6   0   1      968.70      822.47     51.38 o 
   7   0   1      111.25      166.81     28.66 o 
   8   0   1      263.78      239.06     25.98 o 
   9   0   1      372.74      372.41     38.19 o 
  -9   1   1      111.20      139.71     16.37 o 
  -8   1   1      178.95      180.14     17.29 o 
  -7   1   1       23.02       43.89      8.52 o 
  -6   1   1     1074.08      850.61     40.82 o 
  -5   1   1     1453.67     1316.04     33.97 o 
  -4   1   1      277.27      316.47      9.69 o 
  -3   1   1      737.56      746.44     10.56 o 
  -2   1   1     2810.19     2836.45     35.63 o 
  -1   1   1     3888.32     4268.26     38.96 o 
   1   1   1     3318.52     3716.46     37.20 o 
   2   1   1    30054.99    32545.36    329.93 o 
   3   1   1     7332.31     8002.33     54.62 o 
   4   1   1     2216.98     2250.13     27.20 o 
   5   1   1     8532.41     8937.51     69.44 o 
   6   1   1      886.38      893.20     20.80 o 
   7   1   1     1721.00     1586.35     40.76 o 
   8   1   1        3.21       29.40     18.83 o 
   9   1   1       10.27       25.19      8.45 o 
  10   1   1        2.43       47.03     11.87 o 
  -9   2   1       65.71      107.42     14.62 o 
  -8   2   1      129.55      180.08     17.71 o 
  -7   2   1        3.97       20.54     17.70 o 
  -6   2   1      514.98      460.34     22.82 o 
  -5   2   1      112.89      120.84     13.65 o 
  -4   2   1       30.70       29.04      8.95 o 
  -3   2   1     2377.51     2385.77     39.28 o 
  -2   2   1        4.73        6.57      4.91 o 
  -1   2   1     2189.14     2259.29     29.64 o 
   0   2   1      110.39      129.08      5.23 o 
   1   2   1     2432.73     2702.17     28.08 o 
   2   2   1      113.00      140.02      8.23 o 
   3   2   1      252.12      215.08      7.75 o 
   4   2   1        1.73        1.71      3.68 o 
   5   2   1     2966.02     3181.21     71.08 o 
   6   2   1      432.21      378.74     14.30 o 
   7   2   1     1340.79     1218.40     26.24 o 
   8   2   1     1873.90     1805.20     66.67 o 
   9   2   1       65.24      109.30     20.62 o 
  10   2   1      300.74      332.47     35.98 o 
  -8   3   1       51.52       82.60     13.62 o 
  -7   3   1        6.92       26.81      7.32 o 
  -6   3   1      845.28      804.94     31.04 o 
  -5   3   1      299.68      304.11     19.81 o 
  -4   3   1     2780.12     2602.51     48.39 o 
  -3   3   1     1731.74     1716.32     45.90 o 
  -2   3   1        3.54       11.81      5.89 o 
  -1   3   1       77.89       80.21      9.12 o 
   0   3   1      435.17      362.24      9.14 o 
   1   3   1     2832.35     2973.49     38.09 o 
   2   3   1      151.97      154.24     10.11 o 
   3   3   1       93.29      138.45      9.48 o 
   4   3   1     2923.36     3105.85     31.52 o 
   5   3   1      841.13      942.99     18.95 o 
   6   3   1      205.92      225.63     11.88 o 
   7   3   1     1159.57     1122.76     25.21 o 
   8   3   1      623.49      674.41     42.30 o 
   9   3   1       57.63       69.76     16.74 o 
  10   3   1      114.30      169.29     26.18 o 
  -8   4   1       12.96       52.57      9.47 o 
  -7   4   1     1082.67     1019.27     43.78 o 
  -6   4   1       65.40       87.46     14.72 o 
  -5   4   1       93.12      102.13     13.60 o 
  -4   4   1      176.75      177.22     17.00 o 
  -3   4   1     1532.74     1454.91     34.79 o 
  -2   4   1      418.14      456.57     18.35 o 
  -1   4   1      923.84      810.80     18.33 o 
   0   4   1       74.26      105.13      6.32 o 
   1   4   1     5790.12     6427.44     47.27 o 
   2   4   1      699.38      731.47     42.20 o 
   3   4   1       86.60       62.68     10.95 o 
   4   4   1      524.61      511.44     18.07 o 
   5   4   1      499.01      396.16     12.95 o 
   6   4   1      323.53      330.22     18.43 o 
   7   4   1      167.06      183.01     15.30 o 
   8   4   1        0.12       29.10      6.86 o 
   9   4   1        0.94       26.08      8.16 o 
  10   4   1      238.32      335.49     35.16 o 
  -7   5   1       30.43       48.16     10.18 o 
  -6   5   1      474.69      428.75     25.43 o 
  -5   5   1      920.49      742.70     32.96 o 
  -4   5   1        1.80       -2.46      6.74 o 
  -3   5   1        0.64        5.02      7.56 o 
  -2   5   1        0.41       -3.01      6.21 o 
  -1   5   1     1884.48     1879.40     24.51 o 
   0   5   1     2015.34     1967.05     25.57 o 
   1   5   1       23.42       47.70      5.40 o 
   2   5   1      572.95      489.67     12.83 o 
   3   5   1       66.07       75.12      8.65 o 
   4   5   1      270.25      227.37     28.68 o 
   5   5   1       38.30       29.82      9.57 o 
   6   5   1     1474.87     1375.60     35.36 o 
   7   5   1       94.91       85.20     11.90 o 
   8   5   1     1844.97     1685.97     44.02 o 
   9   5   1      531.02      490.32     25.13 o 
  10   5   1       12.08       60.26     13.32 o 
  -7   6   1        0.23       38.07      8.80 o 
  -6   6   1        3.99       30.77     23.09 o 
  -5   6   1       22.01       27.89      9.47 o 
  -4   6   1      417.24      391.10     23.36 o 
  -3   6   1      628.28      608.65     25.98 o 
  -2   6   1     1038.41     1066.34     31.66 o 
  -1   6   1      169.39      183.91      9.57 o 
   0   6   1      510.66      539.28     14.83 o 
   1   6   1     2550.62     2602.30     31.85 o 
   2   6   1      604.89      580.80     14.16 o 
   3   6   1       23.31       11.30      6.23 o 
   4   6   1      492.43      441.45     19.08 o 
   5   6   1     1523.78     1468.12     47.82 o 
   6   6   1      428.54      435.04     20.88 o 
   7   6   1       54.17       89.21     11.75 o 
   8   6   1      170.07      192.84     17.12 o 
   9   6   1      815.32      759.84     67.08 o 
  10   6   1      133.42      207.41     28.02 o 
  -6   7   1      110.42      144.95     17.86 o 
  -5   7   1      158.30      181.05     19.16 o 
  -4   7   1        6.08       16.43      8.66 o 
  -3   7   1      618.44      575.87     27.11 o 
  -2   7   1     1269.98     1194.80     35.58 o 
  -1   7   1       13.65       20.60      8.59 o 
   0   7   1     1028.66     1043.00     21.93 o 
   1   7   1     1154.81     1207.37     23.13 o 
   2   7   1      595.53      555.02     15.39 o 
   3   7   1        4.23       12.72      6.89 o 
   4   7   1     2041.06     1740.60     38.49 o 
   5   7   1      394.82      306.31     18.71 o 
   6   7   1       66.94       52.59     10.01 o 
   7   7   1      969.18      904.52     31.94 o 
   8   7   1       60.81       94.30     12.72 o 
   9   7   1      380.27      407.97     48.19 o 
  10   7   1        2.41       78.25     13.09 o 
  -5   8   1       40.13       71.63     13.20 o 
  -4   8   1      487.77      563.48     29.23 o 
  -3   8   1       43.69       73.42     12.63 o 
  -2   8   1        4.58        4.52      6.75 o 
  -1   8   1        4.02       11.12     12.17 o 
   0   8   1     1868.27     1810.49     30.81 o 
   1   8   1      427.59      401.17     15.07 o 
   2   8   1      688.09      662.64     24.14 o 
   3   8   1      309.71      349.58     18.93 o 
   4   8   1       10.85       10.19      6.86 o 
   5   8   1      544.31      510.55     22.87 o 
   6   8   1        1.77       10.96      6.64 o 
   7   8   1      179.02      169.50     15.95 o 
   8   8   1      539.96      589.72     46.84 o 
   9   8   1      111.66      124.71     20.13 o 
  10   8   1      313.02      375.00     24.86 o 
  -4   9   1     1058.11      965.65     42.94 o 
  -3   9   1      499.51      585.05     29.79 o 
  -2   9   1      750.25      705.24     30.70 o 
  -1   9   1      794.69      769.73     40.51 o 
   0   9   1      118.63       96.66     12.58 o 
   1   9   1       10.57       32.59      7.54 o 
   2   9   1       22.56       21.77     11.76 o 
   3   9   1     3102.68     2858.40     54.37 o 
   4   9   1      209.95      208.18     16.30 o 
   5   9   1     3740.10     3378.94     62.55 o 
   6   9   1        0.86        7.50      4.62 o 
   7   9   1      261.73      276.80     21.31 o 
   8   9   1      131.00      150.14     15.87 o 
   9   9   1      259.76      336.22     23.89 o 
  -3  10   1       13.10       48.36     10.85 o 
  -2  10   1      521.33      496.34     27.58 o 
  -1  10   1     1165.05     1107.33     38.40 o 
   0  10   1       24.96       50.19     13.88 o 
   1  10   1      585.79      559.35     38.19 o 
   2  10   1        8.01       23.01      6.29 o 
   3  10   1      730.20      679.47     27.16 o 
   4  10   1       25.98       32.42      7.17 o 
   5  10   1      473.29      431.35     22.83 o 
   6  10   1     1249.07     1030.35     36.23 o 
   7  10   1       13.15       32.63      8.42 o 
   8  10   1      500.17      532.56     28.00 o 
   9  10   1        6.26       46.82      9.32 o 
  -2  11   1      174.69      252.08     55.03 o 
  -1  11   1      194.65      212.35     29.83 o 
   0  11   1        2.30       26.08      9.24 o 
   1  11   1      791.99      728.71     46.38 o 
   2  11   1     2001.38     1933.71     47.70 o 
   3  11   1      138.48      142.55     14.54 o 
   4  11   1      945.48      864.82     33.03 o 
   5  11   1      510.02      487.13     25.35 o 
   6  11   1       26.38       49.85      9.74 o 
   7  11   1      174.48      218.02     19.23 o 
   8  11   1     1222.97     1170.99     59.62 o 
   1  12   1       33.44       95.62     19.73 o 
   2  12   1       54.65       68.48     16.45 o 
   3  12   1      108.68      132.68     14.42 o 
   4  12   1      308.34      322.01     22.16 o 
   5  12   1      659.22      637.84     30.15 o 
   6  12   1      182.66      217.08     19.52 o 
   7  12   1      134.59      136.81     16.43 o 
   2  13   1      366.52      406.54     40.79 o 
   3  13   1       37.80       60.06     14.97 o 
   4  13   1      374.63      386.91     38.73 o 
   5  13   1      107.30      166.95     17.64 o 
  -4 -13   2      215.50      233.60     20.13 o 
  -3 -13   2      403.77      481.47     43.19 o 
  -7 -12   2      167.89      193.60     19.29 o 
  -6 -12   2        2.05       38.32      9.60 o 
  -5 -12   2       32.40       71.42     17.09 o 
  -4 -12   2     1189.14     1086.41     46.13 o 
  -3 -12   2       21.53       43.67      8.80 o 
  -2 -12   2      363.19      371.97     37.13 o 
  -1 -12   2      660.86      706.44     49.40 o 
   0 -12   2        0.70       37.63     12.66 o 
  -8 -11   2      968.22      986.46     40.02 o 
  -7 -11   2      177.54      183.76     18.51 o 
  -6 -11   2      346.35      363.88     27.94 o 
  -5 -11   2      229.33      216.91     42.55 o 
  -4 -11   2       59.65       67.54     12.88 o 
  -3 -11   2        4.27       29.67      7.39 o 
  -2 -11   2        9.78       26.29      9.05 o 
  -1 -11   2     1068.37      941.49     54.34 o 
   0 -11   2       17.50       27.76     14.80 o 
   1 -11   2      883.84      962.90     54.37 o 
   2 -11   2      153.39      215.85     48.60 o 
  -8 -10   2      771.33      719.23     33.34 o 
  -7 -10   2        2.86       23.30      7.43 o 
  -6 -10   2      274.93      264.83     20.56 o 
  -5 -10   2     1897.00     1743.51     47.42 o 
  -4 -10   2       39.70       40.52      9.86 o 
  -3 -10   2     1148.09     1044.01     34.44 o 
  -2 -10   2      119.25      124.24     19.62 o 
  -1 -10   2      184.01      199.03     27.27 o 
   0 -10   2      724.27      652.86     43.48 o 
   1 -10   2        8.85       24.10      6.39 o 
   2 -10   2     1957.06     1801.47     51.84 o 
   3 -10   2       80.66      113.35     15.05 o 
  -9  -9   2      214.23      257.66     21.15 o 
  -8  -9   2        8.73       45.69      8.81 o 
  -7  -9   2       11.40       24.39      7.52 o 
  -6  -9   2      117.04      135.69     21.56 o 
  -5  -9   2      670.11      564.32     25.76 o 
  -4  -9   2      339.37      332.46     20.67 o 
  -3  -9   2      176.13      183.79     22.55 o 
  -2  -9   2        4.72       14.99      8.06 o 
  -1  -9   2        5.00       20.28      6.54 o 
   0  -9   2      651.64      664.43     27.61 o 
   1  -9   2      177.32      211.92     23.44 o 
   2  -9   2       32.78       41.29      9.63 o 
   3  -9   2      357.42      389.69     25.30 o 
   4  -9   2      768.50      769.60     35.31 o 
  -9  -8   2       57.34      118.67     14.73 o 
  -8  -8   2        1.61       25.55      7.31 o 
  -7  -8   2     1288.33     1215.30     39.20 o 
  -6  -8   2      302.72      280.46     19.75 o 
  -5  -8   2       24.78       23.45      8.47 o 
  -4  -8   2      990.36      897.34     41.11 o 
  -3  -8   2     1052.58     1007.50     41.84 o 
  -2  -8   2       91.23      123.46     38.83 o 
  -1  -8   2      578.40      558.07     17.48 o 
   0  -8   2       59.41       60.15      7.56 o 
   1  -8   2      222.36      270.89     19.65 o 
   2  -8   2       54.87       62.64     10.77 o 
   3  -8   2      135.32      152.21     20.94 o 
   4  -8   2      336.35      351.70     29.49 o 
   5  -8   2        3.08       35.67      8.28 o 
  -9  -7   2      191.81      250.07     19.72 o 
  -8  -7   2       79.64      122.22     14.78 o 
  -7  -7   2       26.67       51.73     19.92 o 
  -6  -7   2      564.51      469.31     45.65 o 
  -5  -7   2      337.84      275.11     18.57 o 
  -4  -7   2     1879.89     1688.89     60.72 o 
  -3  -7   2      250.41      208.55     15.44 o 
  -2  -7   2       86.34      110.10      7.53 o 
  -1  -7   2        0.88        2.41      4.58 o 
   0  -7   2     3570.22     3497.80     42.36 o 
   1  -7   2       51.63       41.65     11.22 o 
   2  -7   2      664.38      636.45     26.15 o 
   3  -7   2      365.14      373.57     21.94 o 
   4  -7   2      178.67      191.47     29.36 o 
   5  -7   2       62.96      131.36     29.31 o 
   6  -7   2      153.71      213.77     20.51 o 
 -10  -6   2        2.55       59.30     14.80 o 
  -9  -6   2       32.55       69.16     11.28 o 
  -8  -6   2     1304.24     1121.85     36.85 o 
  -7  -6   2        3.00       10.33     17.98 o 
  -6  -6   2      225.45      235.59     17.18 o 
  -5  -6   2       85.55       85.42     11.90 o 
  -4  -6   2     3709.21     3478.05     45.89 o 
  -3  -6   2      164.55      147.55      7.01 o 
  -2  -6   2      833.76      733.97     14.71 o 
  -1  -6   2      201.86      214.19      8.79 o 
   0  -6   2       89.52       91.86      6.50 o 
   1  -6   2      684.74      687.61     19.92 o 
   2  -6   2      109.19      112.08     15.46 o 
   3  -6   2     1665.28     1574.21     40.96 o 
   4  -6   2       81.11       84.31     12.25 o 
   5  -6   2      196.05      220.87     41.44 o 
   6  -6   2      128.00      151.40     17.32 o 
   7  -6   2      249.03      269.47     23.30 o 
 -10  -5   2       47.02       98.74     20.43 o 
  -9  -5   2      404.08      437.75     23.60 o 
  -8  -5   2       35.59       55.21     18.70 o 
  -7  -5   2      693.43      647.32     53.05 o 
  -6  -5   2        5.06        5.12      7.21 o 
  -5  -5   2     2270.41     2206.41     36.24 o 
  -4  -5   2      816.33      871.51     21.58 o 
  -3  -5   2      124.76      122.06      9.18 o 
  -2  -5   2       32.50       61.51      5.41 o 
  -1  -5   2     2987.50     3007.48     33.00 o 
   0  -5   2     1304.95     1329.42     20.86 o 
   1  -5   2     6993.04     6936.31     48.27 o 
   2  -5   2        5.22        1.61      3.60 o 
   3  -5   2      404.93      404.66     30.23 o 
   4  -5   2      644.96      663.97     27.21 o 
   5  -5   2       25.99       33.87      9.09 o 
   6  -5   2       12.86       46.08     10.18 o 
   7  -5   2      185.10      214.74     21.48 o 
 -10  -4   2      575.34      585.04     45.65 o 
  -9  -4   2      156.50      205.60     29.50 o 
  -8  -4   2       98.88      107.82     18.19 o 
  -7  -4   2       33.82       52.03     15.20 o 
  -6  -4   2     1668.24     1586.37     38.08 o 
  -5  -4   2       21.42       38.26      5.54 o 
  -4  -4   2     5077.81     5322.43     40.90 o 
  -3  -4   2     3660.08     3784.70     30.65 o 
  -2  -4   2        7.67        7.00      3.05 o 
  -1  -4   2       65.34       68.95      5.74 o 
   0  -4   2     1732.30     1900.61     23.84 o 
   1  -4   2     1253.32     1305.68     21.29 o 
   2  -4   2     3262.23     3263.24     40.32 o 
   3  -4   2     2658.87     2698.66     48.14 o 
   4  -4   2     4945.16     4455.26    118.06 o 
   5  -4   2        8.64       14.69      6.08 o 
   6  -4   2       42.00       69.82     11.12 o 
   7  -4   2       15.88       35.21      7.80 o 
   8  -4   2      931.99      889.21     38.61 o 
 -10  -3   2      663.65      667.17     48.28 o 
  -9  -3   2        9.22       44.11     17.79 o 
  -8  -3   2     1992.70     1728.38     70.26 o 
  -7  -3   2      346.19      342.42     18.90 o 
  -6  -3   2       12.18       10.26      5.59 o 
  -5  -3   2      228.83      253.39      9.96 o 
  -4  -3   2      363.72      407.54     10.82 o 
  -3  -3   2      389.49      289.78      8.13 o 
  -2  -3   2     1462.07     1558.27     29.59 o 
  -1  -3   2     3474.65     3453.81     29.90 o 
   0  -3   2     2673.86     2688.41     26.10 o 
   1  -3   2     1919.06     1852.00     21.54 o 
   2  -3   2     1538.56     1497.90     18.72 o 
   3  -3   2     6085.74     6509.62     74.69 o 
   4  -3   2      958.48      892.64     28.46 o 
   5  -3   2     1854.33     1723.05     42.28 o 
   6  -3   2     1116.37     1093.52     35.93 o 
   7  -3   2      318.53      312.55     22.01 o 
   8  -3   2        6.68       37.77      8.86 o 
 -10  -2   2       53.77       89.83     19.70 o 
  -9  -2   2        9.46       42.56     15.49 o 
  -8  -2   2      159.45      135.32     23.12 o 
  -7  -2   2     3429.05     3227.91     63.05 o 
  -6  -2   2       24.97       31.32      9.93 o 
  -5  -2   2     5111.51     4987.52     43.21 o 
  -4  -2   2      119.01      136.14      7.17 o 
  -3  -2   2      859.90      863.72     15.19 o 
  -2  -2   2     4019.02     4350.05     34.07 o 
  -1  -2   2      228.10      245.52      7.21 o 
   0  -2   2    10776.92    11840.77     68.38 o 
   1  -2   2     2610.29     2628.34     24.13 o 
   2  -2   2     2736.24     2789.22     25.85 o 
   3  -2   2     1174.25     1126.09     31.00 o 
   4  -2   2     1098.69     1088.49     29.11 o 
   5  -2   2       38.61       49.65     10.51 o 
   6  -2   2     3648.38     3251.66     61.27 o 
   7  -2   2     2201.22     1964.57     50.62 o 
   8  -2   2      913.18      800.40     34.01 o 
   9  -2   2      627.30      668.99     39.80 o 
  -9  -1   2      753.94      681.08     48.19 o 
  -8  -1   2        2.35       20.83      5.32 o 
  -7  -1   2      184.70      193.45     16.55 o 
  -6  -1   2      733.24      709.47     19.14 o 
  -5  -1   2      379.37      368.86     11.51 o 
  -4  -1   2     5613.45     5534.89     41.87 o 
  -3  -1   2     6857.83     7660.31     96.68 o 
  -2  -1   2     2273.87     2805.07     37.50 o 
  -1  -1   2      368.12      317.05      7.08 o 
   0  -1   2     1647.67     1768.30     20.19 o 
   1  -1   2     1652.67     1775.82     17.20 o 
   2  -1   2     1328.56     1293.02     16.12 o 
   3  -1   2      415.12      550.26     11.61 o 
   4  -1   2      391.12      409.28     11.41 o 
   5  -1   2      442.47      446.80     51.54 o 
   6  -1   2        5.77        5.85     11.13 o 
   7  -1   2      163.32      198.35     16.50 o 
   8  -1   2      246.22      295.72     21.20 o 
   9  -1   2      312.08      361.27     24.54 o 
  -9   0   2      235.74      256.04     31.48 o 
  -8   0   2      128.52      120.31     13.99 o 
  -7   0   2       60.45       74.35     13.40 o 
  -6   0   2     3981.12     3585.44     60.81 o 
  -5   0   2     2194.49     2128.63     29.98 o 
  -4   0   2     1405.33     1459.87     19.06 o 
  -3   0   2      901.49     1010.14     18.87 o 
  -2   0   2     5065.15     5221.52     38.53 o 
  -1   0   2     2992.10     3140.53     24.01 o 
   0   0   2     6697.28     7045.48     76.57 o 
   1   0   2      849.18      934.97     15.14 o 
   2   0   2     5474.47     5924.62     41.24 o 
   3   0   2     1917.90     1972.18     22.85 o 
   4   0   2      275.89      246.65      9.64 o 
   5   0   2     2394.05     2201.22     30.31 o 
   6   0   2       17.58       21.96      8.93 o 
   7   0   2     1291.85     1237.04     36.82 o 
   8   0   2      440.27      417.50     25.49 o 
   9   0   2       54.45       98.06     12.69 o 
  -9   1   2        0.51       24.79      8.32 o 
  -8   1   2        0.43       36.84      8.70 o 
  -7   1   2      541.05      484.39     24.39 o 
  -6   1   2      173.96      171.25     15.06 o 
  -5   1   2      616.61      522.44     22.15 o 
  -4   1   2      333.93      335.50      9.06 o 
  -3   1   2        0.67        3.42      4.23 o 
  -2   1   2     1361.25     1270.71     16.20 o 
  -1   1   2        3.11        7.39      3.10 o 
   0   1   2    12986.77    14003.08     92.57 o 
   1   1   2     2436.21     2560.90     20.16 o 
   2   1   2     2008.80     2164.63     21.01 o 
   3   1   2      499.78      436.11     13.26 o 
   4   1   2      384.97      415.50     12.06 o 
   5   1   2      110.88      131.37     16.68 o 
   6   1   2      691.83      610.40     17.64 o 
   7   1   2      352.73      355.36     20.70 o 
   8   1   2      950.54      905.18     32.57 o 
   9   1   2      854.54      792.41     32.64 o 
  10   1   2        1.60       58.38     14.80 o 
  -8   2   2       78.23      116.19     14.73 o 
  -7   2   2      413.95      388.27     23.12 o 
  -6   2   2      601.12      536.56     24.61 o 
  -5   2   2     1919.62     1875.05     43.01 o 
  -4   2   2      803.59      676.62     41.08 o 
  -3   2   2     2904.86     3017.87     28.64 o 
  -2   2   2        8.50        8.56      2.99 o 
  -1   2   2      709.30      734.73     11.80 o 
   0   2   2       10.14       37.36      4.10 o 
   1   2   2      143.22      133.79      5.54 o 
   2   2   2      845.37      854.69     17.09 o 
   3   2   2       97.85       74.59      5.44 o 
   4   2   2      607.14      495.84     12.77 o 
   5   2   2      206.29      255.51     12.08 o 
   6   2   2      246.30      234.82     12.11 o 
   7   2   2     2195.98     2172.41     37.80 o 
   8   2   2       13.18       14.84      7.27 o 
   9   2   2      165.58      152.09     24.04 o 
  10   2   2      252.13      271.09     32.30 o 
  -8   3   2      155.42      130.06     25.05 o 
  -7   3   2        4.47       27.17      7.09 o 
  -6   3   2      668.47      608.05     27.37 o 
  -5   3   2      498.71      459.10     27.27 o 
  -4   3   2       38.31       28.16     10.92 o 
  -3   3   2       51.43       33.92      8.54 o 
  -2   3   2       37.26       53.58      4.43 o 
  -1   3   2      161.72      143.36     10.22 o 
   0   3   2      305.16      345.74      9.04 o 
   1   3   2      928.07     1050.08     14.84 o 
   2   3   2       70.10       76.19      5.00 o 
   3   3   2        3.36       14.26      4.79 o 
   4   3   2     1022.25     1112.19     18.56 o 
   5   3   2      725.82      586.38     15.17 o 
   6   3   2       50.40       38.95      6.83 o 
   7   3   2       30.64       34.58      6.82 o 
   8   3   2       65.38       83.31     17.47 o 
   9   3   2      307.23      340.20     34.08 o 
  10   3   2      258.58      264.68     31.77 o 
  -8   4   2       61.42      115.15     15.36 o 
  -7   4   2       22.73       37.51      9.28 o 
  -6   4   2        3.36       13.15      7.57 o 
  -5   4   2     1194.60     1016.39     33.79 o 
  -4   4   2       45.85       41.82      9.80 o 
  -3   4   2      819.37      784.48     28.73 o 
  -2   4   2       19.72       29.88      6.92 o 
  -1   4   2       10.61        7.50      3.63 o 
   0   4   2       74.44      124.83      7.05 o 
   1   4   2     6540.84     7423.92     53.18 o 
   2   4   2      324.53      415.69     10.02 o 
   3   4   2       12.01        4.35      4.88 o 
   4   4   2      442.21      426.88     11.02 o 
   5   4   2        0.54        4.24      4.34 o 
   6   4   2       61.93       58.16     10.16 o 
   7   4   2      293.16      342.40     21.54 o 
   8   4   2     1385.76     1284.41     37.03 o 
   9   4   2       42.75      100.98     19.27 o 
  10   4   2      109.95      136.43     23.58 o 
  -7   5   2      329.75      378.43     26.59 o 
  -6   5   2      238.04      206.39     19.08 o 
  -5   5   2        5.54       14.70      8.68 o 
  -4   5   2      684.45      603.92     39.72 o 
  -3   5   2     1346.11     1224.30     34.33 o 
  -2   5   2     1109.87     1091.51     29.62 o 
  -1   5   2      471.34      544.33     15.53 o 
   0   5   2     1989.89     2237.18     27.92 o 
   1   5   2      476.99      409.89     12.03 o 
   2   5   2      107.00      100.40      9.44 o 
   3   5   2      464.93      427.92     16.48 o 
   4   5   2     4482.79     4529.43     59.17 o 
   5   5   2       94.82      104.47     11.15 o 
   6   5   2      144.49      155.06     14.11 o 
   7   5   2      119.58      134.55     13.84 o 
   8   5   2      159.73      202.44     21.53 o 
   9   5   2      241.25      259.12     34.40 o 
  10   5   2       28.68       44.60     11.28 o 
  -6   6   2      170.74      194.91     18.77 o 
  -5   6   2       33.57       38.48     10.80 o 
  -4   6   2      243.25      274.97     20.84 o 
  -2   6   2      632.02      657.74     25.19 o 
  -1   6   2      470.73      444.80     15.48 o 
   0   6   2     1851.43     1939.13     28.14 o 
   1   6   2       53.63       46.53      6.18 o 
   2   6   2      120.94      162.46      9.05 o 
   3   6   2     1239.26     1282.00     31.18 o 
   4   6   2     2051.14     1927.28     39.07 o 
   5   6   2       65.42       50.42     14.11 o 
   6   6   2      158.21      136.39     13.98 o 
   7   6   2     2058.14     1772.26     59.43 o 
   8   6   2      150.59      194.81     16.80 o 
   9   6   2      415.79      407.22     24.20 o 
  10   6   2       11.69       44.14     10.92 o 
  -6   7   2      110.14      164.91     21.13 o 
  -5   7   2      502.63      463.12     28.46 o 
  -4   7   2      253.07      234.92     20.40 o 
  -3   7   2      191.89      213.90     19.82 o 
  -2   7   2       72.51       58.63     11.22 o 
  -1   7   2        5.91       -0.33     10.99 o 
   0   7   2     5258.74     5314.76     53.24 o 
   1   7   2     2405.40     2535.33     34.30 o 
   2   7   2     2482.84     2397.60     37.89 o 
   3   7   2      764.38      742.18     24.57 o 
   4   7   2        0.82        3.98      6.55 o 
   5   7   2       33.20       38.54      9.06 o 
   6   7   2      533.78      517.24     23.72 o 
   7   7   2      692.88      669.90     27.64 o 
   8   7   2     1163.59     1087.62     37.00 o 
   9   7   2      181.91      205.17     18.09 o 
  10   7   2      323.97      335.22     28.16 o 
  -5   8   2        9.68       38.97     20.24 o 
  -4   8   2      893.35      806.81     34.74 o 
  -3   8   2        5.84       16.74      8.44 o 
  -2   8   2      416.29      414.13     24.03 o 
  -1   8   2       16.17       19.68     10.69 o 
   0   8   2        4.76       10.32      5.34 o 
   1   8   2        7.78        2.89      5.23 o 
   2   8   2      173.27      181.23     14.75 o 
   3   8   2     2265.47     2174.39     44.74 o 
   4   8   2       83.77       95.87     11.96 o 
   5   8   2     2850.87     2497.42     50.81 o 
   6   8   2      115.36      128.12     15.18 o 
   7   8   2      398.27      406.01     23.15 o 
   8   8   2      141.40      175.05     16.83 o 
   9   8   2     1064.04      991.70     37.73 o 
  10   8   2      399.68      427.85     26.69 o 
  -4   9   2      184.13      270.78     23.24 o 
  -3   9   2      137.63      169.63     18.23 o 
  -2   9   2      608.46      526.37     40.36 o 
  -1   9   2      807.79      816.74     53.05 o 
   0   9   2       70.79       80.45     11.56 o 
   1   9   2     2824.00     2823.38     65.95 o 
   2   9   2      496.89      488.21     21.89 o 
   3   9   2        0.00        5.83      5.54 o 
   4   9   2      128.62      121.90     13.14 o 
   5   9   2      704.62      692.94     31.02 o 
   6   9   2      514.08      498.07     63.22 o 
   7   9   2      322.25      320.79     21.74 o 
   8   9   2      293.42      361.16     23.69 o 
   9   9   2      327.25      338.75     23.94 o 
  -3  10   2     1035.13     1039.62     42.71 o 
  -2  10   2       32.42       61.36     11.74 o 
  -1  10   2        0.08       16.04      7.99 o 
   0  10   2      672.59      617.18     26.58 o 
   1  10   2      870.27      818.24     46.54 o 
   2  10   2      676.44      699.13     38.25 o 
   3  10   2       27.12       38.56     11.04 o 
   4  10   2     1881.54     1821.75     46.50 o 
   5  10   2      219.70      208.79     16.97 o 
   6  10   2       13.00       20.69      6.51 o 
   7  10   2       73.43       80.01     15.85 o 
   8  10   2     1340.87     1174.39     42.29 o 
   9  10   2      165.83      204.29     19.70 o 
  -2  11   2      104.11      202.75     27.91 o 
  -1  11   2       77.87       95.45     21.97 o 
   0  11   2      400.42      411.57     37.63 o 
   1  11   2      216.76      256.39     29.57 o 
   2  11   2       11.02       24.31      6.56 o 
   3  11   2      295.50      358.75     47.38 o 
   4  11   2       14.15       39.90      8.90 o 
   5  11   2      672.26      673.31     29.89 o 
   6  11   2      449.56      431.00     25.08 o 
   7  11   2        8.09       20.85      6.84 o 
   8  11   2       44.05       82.77     13.17 o 
   0  12   2      104.17      127.22     23.68 o 
   1  12   2      494.87      496.83     42.59 o 
   2  12   2      264.30      267.34     31.05 o 
   3  12   2       16.56       45.18      8.62 o 
   4  12   2     1030.47      981.60     72.20 o 
   5  12   2       21.77       38.63      8.04 o 
   6  12   2      651.04      561.86     29.00 o 
   7  12   2       72.42      133.30     16.07 o 
   2  13   2      586.08      589.28     45.92 o 
   3  13   2      130.44      172.15     26.41 o 
   4  13   2      624.46      690.69     32.04 o 
   5  13   2        1.66       11.20      5.62 o 
  -6 -12   3     1350.42     1295.35     47.31 o 
  -5 -12   3      119.68      158.36     17.08 o 
  -4 -12   3        9.65       39.00      8.97 o 
  -3 -12   3       64.02       96.04     13.24 o 
  -2 -12   3      334.87      358.45     37.50 o 
  -1 -12   3      671.56      733.18     50.00 o 
  -7 -11   3       12.46       35.15      8.70 o 
  -6 -11   3        2.63       12.14     10.82 o 
  -5 -11   3     1001.23      992.47     37.31 o 
  -4 -11   3       34.41       50.61     10.06 o 
  -3 -11   3     2018.40     1808.20     48.27 o 
  -2 -11   3        0.45       20.80      5.81 o 
  -1 -11   3       19.55       37.79     14.47 o 
   0 -11   3       17.08       65.68     17.00 o 
   1 -11   3      453.86      502.84     38.15 o 
   2 -11   3       12.99       76.71     19.98 o 
  -8 -10   3       10.12       51.22      9.64 o 
  -7 -10   3      249.17      280.47     21.76 o 
  -6 -10   3      246.02      295.23     23.35 o 
  -5 -10   3       55.28       52.13     10.79 o 
  -4 -10   3      317.94      295.46     20.76 o 
  -3 -10   3      372.52      334.63     39.16 o 
  -2 -10   3      544.75      519.86     23.95 o 
  -1 -10   3      348.65      373.81     35.03 o 
   0 -10   3      732.58      731.87     46.15 o 
   1 -10   3        5.18       28.44      6.95 o 
   2 -10   3       57.94      122.73     15.24 o 
   3 -10   3       19.79       57.50     28.60 o 
  -9  -9   3        3.44       51.88      9.40 o 
  -8  -9   3       30.08       72.03     12.63 o 
  -7  -9   3      362.83      418.20     28.78 o 
  -6  -9   3       65.21       51.05     21.08 o 
  -5  -9   3      236.08      245.36     18.87 o 
  -4  -9   3      461.00      433.36     22.47 o 
  -3  -9   3     2430.21     2108.66     47.93 o 
  -2  -9   3      291.06      322.24     18.95 o 
  -1  -9   3      628.22      636.51     24.63 o 
   0  -9   3     1616.02     1519.72     46.72 o 
   1  -9   3       87.87      145.24     14.76 o 
   2  -9   3       18.31       35.88      8.14 o 
   3  -9   3       18.56       42.08      8.75 o 
   4  -9   3      308.96      347.92     24.99 o 
  -9  -8   3      180.67      242.11     19.61 o 
  -8  -8   3      215.07      241.16     19.59 o 
  -7  -8   3      208.19      204.60     18.01 o 
  -6  -8   3       34.99       47.33     10.15 o 
  -5  -8   3      151.59      136.55     14.80 o 
  -4  -8   3      205.45      209.42     16.97 o 
  -3  -8   3       24.93       22.83      6.50 o 
  -2  -8   3       53.56       79.60      9.27 o 
  -1  -8   3        5.28        9.64      4.45 o 
   0  -8   3       89.47       82.89      8.49 o 
   1  -8   3      310.22      319.19     20.98 o 
   2  -8   3      502.75      522.04     24.95 o 
   3  -8   3      800.17      783.21     32.21 o 
   4  -8   3       17.70       30.96      7.98 o 
   5  -8   3      292.23      339.23     25.23 o 
  -9  -7   3      400.07      379.81     24.04 o 
  -8  -7   3     1231.84     1109.29     37.97 o 
  -7  -7   3      319.33      347.64     21.98 o 
  -6  -7   3      262.37      266.95     18.66 o 
  -5  -7   3      160.10      146.12     12.20 o 
  -4  -7   3     4506.13     3712.17     90.19 o 
  -3  -7   3      102.64      125.21     12.61 o 
  -2  -7   3     2787.57     2673.46     31.88 o 
  -1  -7   3      311.86      295.65     11.27 o 
   0  -7   3       23.19       27.44      5.10 o 
   1  -7   3       75.34       65.98     12.00 o 
   2  -7   3       18.03       66.17     17.12 o 
   3  -7   3       14.25       25.08     11.07 o 
   4  -7   3      878.26      861.76     34.26 o 
   5  -7   3      181.15      195.97     21.00 o 
   6  -7   3      398.25      438.20     28.49 o 
  -9  -6   3       10.19       44.22      8.51 o 
  -8  -6   3       50.49       64.44     15.28 o 
  -7  -6   3     1309.41     1194.62     37.21 o 
  -6  -6   3      227.55      256.47     18.14 o 
  -5  -6   3      106.28       98.33     10.31 o 
  -4  -6   3     1997.67     1903.44     34.08 o 
  -3  -6   3      828.45      858.31     19.81 o 
  -2  -6   3      160.25      187.45      9.03 o 
  -1  -6   3     2270.34     2219.15     27.06 o 
   0  -6   3     1812.55     1821.84     31.10 o 
   1  -6   3     2313.00     2141.42     26.50 o 
   2  -6   3      260.70      288.05     44.68 o 
   3  -6   3        2.58       13.23      7.50 o 
   4  -6   3       72.68       79.08     15.57 o 
   5  -6   3      529.00      523.00     27.03 o 
   6  -6   3       46.82       75.97     17.27 o 
   7  -6   3      935.87      934.99     40.32 o 
 -10  -5   3      162.59      258.07     31.90 o 
  -9  -5   3       45.85       74.17     20.06 o 
  -8  -5   3      471.01      508.49     24.56 o 
  -7  -5   3      818.33      796.59     29.42 o 
  -6  -5   3      722.99      665.02     24.35 o 
  -5  -5   3      492.91      469.49     17.65 o 
  -4  -5   3     1179.97     1112.79     17.46 o 
  -3  -5   3     5825.50     5898.89     57.33 o 
  -2  -5   3      191.45      198.87     16.63 o 
  -1  -5   3      771.91      778.13     16.78 o 
   0  -5   3      685.41      685.60     16.36 o 
   1  -5   3      194.53      168.32      9.66 o 
   2  -5   3       42.81       36.73     19.46 o 
   3  -5   3     1932.89     1994.49     44.64 o 
   4  -5   3        6.67        9.23     11.28 o 
   5  -5   3      237.36      236.02     19.14 o 
   6  -5   3      317.48      362.69     24.22 o 
   7  -5   3        5.94       43.30      7.69 o 
 -10  -4   3      525.65      552.45     43.75 o 
  -9  -4   3       50.67       68.32     17.93 o 
  -8  -4   3      695.12      680.08     60.67 o 
  -7  -4   3      118.77      154.31     14.21 o 
  -6  -4   3     1215.94     1104.40     59.42 o 
  -5  -4   3     2398.49     2434.45     31.16 o 
  -4  -4   3     2106.64     2145.44     25.07 o 
  -3  -4   3       11.26       13.48      6.60 o 
  -2  -4   3     4281.09     4702.99     40.91 o 
  -1  -4   3     5135.15     5460.04     45.32 o 
   0  -4   3     8563.11     9196.99     65.22 o 
   1  -4   3       81.47       71.16      6.42 o 
   2  -4   3     1308.74     1297.01     34.68 o 
   3  -4   3     2516.53     2561.92     47.44 o 
   4  -4   3     2787.61     2422.14     80.68 o 
   5  -4   3      145.12      152.02     14.44 o 
   6  -4   3      787.53      762.48     31.36 o 
   7  -4   3        1.76       24.40      5.68 o 
   8  -4   3      470.68      516.45     29.73 o 
 -10  -3   3      243.00      344.67     36.11 o 
  -9  -3   3        0.83       25.13     13.35 o 
  -8  -3   3      526.90      462.59     39.37 o 
  -7  -3   3     2366.33     2183.53     46.23 o 
  -6  -3   3       72.19       77.22      7.61 o 
  -5  -3   3      624.39      547.33     14.16 o 
  -4  -3   3     1555.58     1578.39     24.10 o 
  -3  -3   3       12.18        8.70      3.77 o 
  -2  -3   3      958.54      912.00     15.13 o 
  -1  -3   3     1701.09     1834.91     21.79 o 
   0  -3   3     1559.21     1718.03     21.26 o 
   1  -3   3     4157.67     4515.19     38.75 o 
   2  -3   3     2993.47     3164.55     31.63 o 
   3  -3   3       13.33        4.91      4.15 o 
   4  -3   3      212.80      245.70     17.35 o 
   5  -3   3        7.04       22.68      8.18 o 
   6  -3   3     1434.94     1315.59     39.85 o 
   7  -3   3      522.18      543.42     27.39 o 
   8  -3   3       45.43       76.85     11.15 o 
  -9  -2   3      561.75      574.55     43.61 o 
  -8  -2   3        2.39       18.12     12.30 o 
  -7  -2   3      763.82      715.63     33.57 o 
  -6  -2   3      151.24      162.40      9.83 o 
  -5  -2   3     1358.77     1286.76     21.11 o 
  -4  -2   3      318.61      382.02     13.31 o 
  -3  -2   3     8219.35     8597.73     74.15 o 
  -2  -2   3      539.12      444.04     10.61 o 
  -1  -2   3     1601.65     1703.45     19.35 o 
   0  -2   3      311.33      328.83      8.85 o 
   1  -2   3      332.95      311.79     11.51 o 
   2  -2   3     2221.45     2188.53     41.72 o 
   3  -2   3     1423.77     1557.51     21.21 o 
   4  -2   3     1844.15     1846.94     50.14 o 
   5  -2   3      906.00      842.11     48.38 o 
   6  -2   3       33.66       85.33     11.40 o 
   7  -2   3        3.12       28.37     11.91 o 
   8  -2   3     1357.72     1324.57     44.36 o 
   9  -2   3      221.76      222.47     24.54 o 
  -9  -1   3      169.80      170.08     27.63 o 
  -8  -1   3      476.32      449.50     23.34 o 
  -7  -1   3      269.51      263.22     18.59 o 
  -6  -1   3     2039.49     1805.91     49.46 o 
  -5  -1   3      755.82      736.34     33.75 o 
  -4  -1   3       18.47       26.14      5.65 o 
  -3  -1   3       59.03       54.30      5.57 o 
  -2  -1   3     1245.93     1188.04     16.90 o 
  -1  -1   3     3832.10     4236.88     31.93 o 
   0  -1   3    12074.21    12794.06    124.26 o 
   1  -1   3      254.37      274.29      7.92 o 
   2  -1   3       11.20       -1.32      3.27 o 
   3  -1   3      823.58     1045.29     22.78 o 
   4  -1   3     2270.76     2296.34     37.77 o 
   5  -1   3     2301.27     2174.04     44.68 o 
   6  -1   3      161.14      168.96     19.88 o 
   7  -1   3      381.28      381.12     22.28 o 
   8  -1   3        7.35       32.13      9.79 o 
   9  -1   3      684.01      672.71     31.81 o 
  -9   0   3       48.60      117.70     15.52 o 
  -8   0   3      399.90      421.72     23.54 o 
  -7   0   3     1100.64      992.39     33.48 o 
  -6   0   3      360.01      316.49     22.14 o 
  -5   0   3       57.62       52.86      5.98 o 
  -4   0   3     2395.40     2340.06     29.93 o 
  -3   0   3       11.28        3.67      3.70 o 
  -2   0   3      155.03      122.55      6.59 o 
  -1   0   3       11.22       23.53      3.88 o 
   0   0   3       64.75       74.92      6.17 o 
   1   0   3     3133.58     3356.79     33.81 o 
   2   0   3     2086.82     2106.87     22.23 o 
   3   0   3      196.76      167.60      7.92 o 
   4   0   3     1715.82     1879.23     25.75 o 
   5   0   3       48.21       60.79      7.70 o 
   6   0   3      530.65      562.85     24.41 o 
   7   0   3      946.52      917.44     47.23 o 
   8   0   3      146.28      190.87     16.36 o 
   9   0   3      198.82      230.99     19.28 o 
  -9   1   3       33.98       75.90     14.65 o 
  -8   1   3      134.26      157.85     16.19 o 
  -7   1   3      566.09      545.09     26.06 o 
  -6   1   3      147.54      164.37     20.89 o 
  -5   1   3      684.65      718.33     63.53 o 
  -4   1   3     1304.76     1234.50     20.85 o 
  -3   1   3     3486.70     3420.09     50.78 o 
  -2   1   3      207.99      204.27      8.83 o 
  -1   1   3     4596.68     4752.88     35.23 o 
   0   1   3      821.82     1010.49     16.82 o 
   1   1   3       45.33       44.56      3.85 o 
   2   1   3      772.30      692.88     12.24 o 
   3   1   3      418.07      366.91     10.44 o 
   4   1   3     1542.88     1518.92     23.93 o 
   5   1   3      145.24      191.76     10.42 o 
   6   1   3      756.74      734.28     19.59 o 
   7   1   3      113.49      119.37     13.63 o 
   8   1   3      250.02      275.84     19.25 o 
   9   1   3        3.13       30.87      6.64 o 
  10   1   3      409.12      382.89     38.78 o 
  -8   2   3      455.60      497.19     28.90 o 
  -7   2   3      163.34      154.07     24.41 o 
  -6   2   3      749.66      712.49     28.55 o 
  -5   2   3       15.36        6.15      8.48 o 
  -4   2   3       68.51       66.99     10.56 o 
  -3   2   3      652.69      647.01     13.45 o 
  -2   2   3      436.57      394.13     10.03 o 
  -1   2   3       28.09       20.44      5.92 o 
   0   2   3      489.90      483.59     10.17 o 
   1   2   3      573.29      701.15     11.48 o 
   2   2   3      793.76      700.38     12.50 o 
   3   2   3      454.88      567.21     12.53 o 
   4   2   3      812.40      822.07     18.61 o 
   5   2   3      652.59      520.22     15.13 o 
   6   2   3       39.97       59.86      8.03 o 
   7   2   3      337.62      316.21     14.84 o 
   8   2   3      272.15      254.28     18.20 o 
   9   2   3        0.02       41.11     12.60 o 
  10   2   3        2.32       38.52     12.24 o 
  -8   3   3        1.29       22.50      6.78 o 
  -7   3   3       30.99       29.54      7.29 o 
  -6   3   3       70.88       90.18     22.38 o 
  -5   3   3      252.82      245.28     17.99 o 
  -4   3   3      110.05       73.44     11.52 o 
  -3   3   3      900.39      829.78     14.69 o 
  -2   3   3      812.12      826.20     18.49 o 
  -1   3   3     2257.73     2494.27     26.34 o 
   0   3   3     1360.90     1382.52     18.52 o 
   1   3   3     8709.79     9615.00     61.69 o 
   2   3   3       30.57       40.77      4.63 o 
   3   3   3       14.57        8.75      3.72 o 
   4   3   3      538.75      539.15     18.47 o 
   5   3   3      138.75      124.17      8.62 o 
   6   3   3      745.23      648.15     18.34 o 
   7   3   3       51.37       55.74      7.90 o 
   8   3   3      708.57      687.17     42.36 o 
   9   3   3        6.74       39.27     10.03 o 
  10   3   3        1.57       28.32      9.21 o 
  -7   4   3      927.00      894.46     37.38 o 
  -6   4   3      171.70      185.43     17.81 o 
  -5   4   3      224.62      250.54     18.90 o 
  -4   4   3      260.16      234.56     27.88 o 
  -3   4   3      342.20      338.12     18.52 o 
  -2   4   3       64.07       60.32      8.17 o 
  -1   4   3      494.54      499.24     12.52 o 
   0   4   3      909.39     1013.93     17.36 o 
   1   4   3        4.91        9.40      3.88 o 
   2   4   3      181.19      154.96      7.49 o 
   3   4   3      255.46      247.72      8.93 o 
   4   4   3     1399.33     1348.51     20.66 o 
   5   4   3      906.28      904.74     22.90 o 
   6   4   3     1600.86     1512.30     33.98 o 
   7   4   3       94.68      106.07     12.46 o 
   8   4   3      196.30      195.79     15.97 o 
   9   4   3      103.91      123.34     20.49 o 
  10   4   3        6.00       49.50     12.14 o 
  -7   5   3     1314.50     1147.05     43.76 o 
  -6   5   3     1615.38     1514.07     46.93 o 
  -5   5   3      228.56      245.32     19.25 o 
  -4   5   3      530.10      504.91     24.58 o 
  -3   5   3      983.19      854.97     62.31 o 
  -2   5   3      486.98      460.53     20.52 o 
  -1   5   3      778.62      695.80     15.70 o 
   0   5   3     3223.57     3267.48     35.39 o 
   1   5   3      692.04      740.87     18.68 o 
   2   5   3     2205.70     2374.00     28.08 o 
   3   5   3      235.33      220.35      9.04 o 
   4   5   3     1927.09     1900.04     23.50 o 
   5   5   3      174.20      157.56     13.86 o 
   6   5   3      146.94      152.29     14.29 o 
   7   5   3     1158.27     1124.67     42.20 o 
   8   5   3      205.68      207.87     16.94 o 
   9   5   3      191.44      206.38     17.61 o 
  10   5   3       14.32       45.75     11.41 o 
  -6   6   3       85.67      108.66     14.98 o 
  -5   6   3     1473.43     1383.86     44.03 o 
  -4   6   3      221.74      258.70     19.82 o 
  -3   6   3     1347.43     1226.71     36.62 o 
  -2   6   3      278.59      295.64     19.18 o 
  -1   6   3        8.92       10.87      5.31 o 
   0   6   3      975.67      986.09     20.28 o 
   1   6   3     1200.66     1169.64     21.74 o 
   2   6   3     2365.36     2408.16     30.66 o 
   3   6   3     2155.64     2119.88     26.67 o 
   4   6   3      287.34      291.64     16.53 o 
   5   6   3     1633.34     1497.68     36.24 o 
   6   6   3     1739.51     1583.67     39.45 o 
   7   6   3      147.64      161.27     18.88 o 
   8   6   3      422.26      423.12     23.08 o 
   9   6   3      611.38      558.77     27.06 o 
  10   6   3      107.92      150.05     23.98 o 
  -6   7   3       61.23       75.70     12.41 o 
  -5   7   3      288.95      297.47     39.83 o 
  -4   7   3      730.86      680.62     30.71 o 
  -3   7   3      461.93      421.15     23.17 o 
  -2   7   3     5401.72     5033.60     76.16 o 
  -1   7   3       29.39       23.45     12.02 o 
   0   7   3      288.77      268.93     12.86 o 
   1   7   3        4.95        7.07      5.30 o 
   2   7   3     1530.10     1652.64     27.06 o 
   3   7   3     1493.93     1355.46     33.20 o 
   4   7   3     1220.89     1135.58     31.95 o 
   5   7   3     6540.17     6571.91    122.72 o 
   6   7   3     1563.48     1457.12     39.16 o 
   7   7   3       12.36       46.86      9.92 o 
   8   7   3      402.86      413.52     24.41 o 
   9   7   3     1093.22     1062.77     38.40 o 
  10   7   3       57.27      115.53     38.65 o 
  -5   8   3       35.54       70.22     12.17 o 
  -4   8   3        2.97       30.82     17.07 o 
  -3   8   3        1.52        4.22      6.96 o 
  -2   8   3      314.40      274.81     20.21 o 
  -1   8   3      256.59      276.27     19.22 o 
   0   8   3      321.34      263.36     13.22 o 
   1   8   3     1896.68     1654.18     89.64 o 
   2   8   3       17.78        7.23      6.85 o 
   3   8   3      549.79      551.05     22.94 o 
   4   8   3      362.48      307.82     20.28 o 
   5   8   3     3469.74     3220.82     58.45 o 
   6   8   3       64.50       93.08     20.33 o 
   7   8   3      995.70      921.96     47.31 o 
   8   8   3      154.64      171.52     16.58 o 
   9   8   3       48.41       86.83     12.36 o 
  10   8   3       71.46       85.75     12.32 o 
  -4   9   3      114.05      165.41     19.18 o 
  -3   9   3     2088.43     1973.72     55.11 o 
  -2   9   3        1.67        7.62      9.79 o 
  -1   9   3     1341.55     1275.56     61.52 o 
   0   9   3       53.23       72.41     11.03 o 
   1   9   3       87.28       84.75     12.56 o 
   2   9   3      233.55      249.07     22.81 o 
   3   9   3      435.28      421.07     27.51 o 
   4   9   3     1362.60     1217.84     49.70 o 
   5   9   3      147.60      151.00     29.98 o 
   6   9   3        7.12       15.15      5.41 o 
   7   9   3        1.32       16.36      7.09 o 
   8   9   3     1859.31     1800.91     50.50 o 
   9   9   3       66.12      101.76     13.63 o 
  -3  10   3      824.04      842.04     44.55 o 
  -2  10   3     1756.17     1789.23     51.28 o 
  -1  10   3      421.31      472.07     26.24 o 
   0  10   3      437.26      472.81     34.54 o 
   1  10   3       13.43       33.71     11.05 o 
   2  10   3       12.58       18.42      8.07 o 
   3  10   3      212.80      203.76     16.64 o 
   4  10   3      725.23      680.72     50.93 o 
   5  10   3      405.63      454.31     28.96 o 
   6  10   3      898.79      809.21     32.15 o 
   7  10   3        1.04       38.19      7.50 o 
   8  10   3       45.30       98.49     13.64 o 
   9  10   3      194.86      237.00     38.75 o 
  -2  11   3       81.25      122.77     15.53 o 
  -1  11   3      995.04      973.42     55.65 o 
   0  11   3       39.51       88.41     18.45 o 
   1  11   3      991.42     1096.86     56.54 o 
   2  11   3      399.28      470.91     38.65 o 
   3  11   3       10.94       34.04      6.81 o 
   4  11   3      102.76      114.11     13.58 o 
   5  11   3       46.87       57.01     10.26 o 
   6  11   3      125.99      148.40     16.06 o 
   7  11   3      398.33      441.71     31.03 o 
   8  11   3       25.45       59.06     21.15 o 
   0  12   3      469.23      548.96     43.09 o 
   1  12   3        5.03       41.11     11.87 o 
   2  12   3     1170.31     1048.74     58.32 o 
   3  12   3        4.11       34.23      8.37 o 
   4  12   3      252.18      259.11     20.27 o 
   5  12   3       75.93       75.43     12.01 o 
   6  12   3        0.08       31.01      7.07 o 
   7  12   3       83.44      137.67     16.22 o 
   2  13   3        1.75       28.81      9.34 o 
   3  13   3        1.18       27.20      9.57 o 
   4  13   3      230.25      253.81     21.22 o 
   5  13   3      221.19      232.88     20.51 o 
  -6 -12   4       90.64      112.86     21.77 o 
  -5 -12   4      171.01      163.85     17.50 o 
  -4 -12   4       81.95       85.05     12.80 o 
  -3 -12   4      471.72      456.49     38.48 o 
  -2 -12   4        2.68       37.33     13.62 o 
  -1 -12   4       34.93       64.89     19.41 o 
  -7 -11   4      398.34      505.80     29.74 o 
  -6 -11   4       85.77      114.05     15.10 o 
  -5 -11   4      407.70      443.95     38.94 o 
  -4 -11   4      758.80      678.59     30.17 o 
  -3 -11   4      911.67      910.25     34.17 o 
  -2 -11   4      329.08      350.65     21.30 o 
  -1 -11   4      927.59      907.80     53.61 o 
   0 -11   4       69.53       90.55     20.59 o 
   1 -11   4        2.56       23.68      6.97 o 
   2 -11   4        8.10      112.65     16.48 o 
  -8 -10   4      251.25      307.45     23.41 o 
  -7 -10   4       63.28       84.98     20.20 o 
  -6 -10   4        3.60       39.29      8.95 o 
  -5 -10   4       16.44       22.93      8.67 o 
  -4 -10   4     1705.85     1621.88     45.74 o 
  -3 -10   4       39.17       57.06     10.28 o 
  -2 -10   4       82.43      105.68     12.87 o 
  -1 -10   4      840.15      878.79     50.26 o 
   0 -10   4     1463.79     1345.66     62.49 o 
   1 -10   4       11.13       50.73      9.04 o 
   2 -10   4     1621.90     1485.93     47.11 o 
   3 -10   4      266.44      332.56     24.38 o 
  -8  -9   4       40.61       84.42     12.09 o 
  -7  -9   4       60.86       84.48     16.36 o 
  -6  -9   4       75.30       95.41     13.94 o 
  -5  -9   4     1516.26     1376.00     41.09 o 
  -4  -9   4       65.52       92.15     12.56 o 
  -3  -9   4       22.53       39.72      7.64 o 
  -2  -9   4      793.29      810.74     24.04 o 
  -1  -9   4      130.07      125.98     12.84 o 
   0  -9   4      235.87      254.35     18.93 o 
   1  -9   4      401.66      413.82     22.50 o 
   2  -9   4      152.70      156.60     16.15 o 
   3  -9   4     1100.90     1093.61     42.04 o 
   4  -9   4        9.66       49.68     21.64 o 
  -9  -8   4     1036.19     1074.76     40.16 o 
  -8  -8   4       20.08       36.53     16.40 o 
  -7  -8   4      395.27      396.52     24.20 o 
  -6  -8   4      554.78      494.20     24.57 o 
  -5  -8   4      124.87      128.51     11.57 o 
  -4  -8   4      381.22      396.68     20.50 o 
  -3  -8   4       41.58       52.74      9.18 o 
  -2  -8   4      170.96      162.67     11.87 o 
  -1  -8   4        9.02       16.56      5.92 o 
   0  -8   4      809.32      809.57     18.98 o 
   1  -8   4      874.67      822.25     42.63 o 
   2  -8   4     1201.62     1113.85     36.60 o 
   3  -8   4       68.27       83.85     15.39 o 
   4  -8   4      919.65      917.67     37.07 o 
   5  -8   4       99.35      124.22     16.27 o 
  -9  -7   4       88.54      142.28     15.07 o 
  -8  -7   4      482.47      459.35     25.23 o 
  -7  -7   4      267.68      319.19     21.32 o 
  -6  -7   4     2355.77     2199.03     43.40 o 
  -5  -7   4      153.61      158.60     12.58 o 
  -4  -7   4     2770.47     2688.02     73.02 o 
  -3  -7   4       40.25       35.88      7.56 o 
  -2  -7   4      125.76      109.19      8.30 o 
  -1  -7   4      123.35      110.24      8.10 o 
   0  -7   4      772.86      685.66     16.64 o 
   1  -7   4      295.96      270.18     11.11 o 
   2  -7   4     1369.56     1260.04     55.08 o 
   3  -7   4      711.49      677.55     44.88 o 
   4  -7   4        8.12       27.89      7.13 o 
   5  -7   4        8.07       37.68      8.60 o 
   6  -7   4        5.99       63.30     10.53 o 
  -9  -6   4      370.55      381.75     28.98 o 
  -8  -6   4     1078.74     1035.59     36.24 o 
  -7  -6   4        2.73        4.91      5.78 o 
  -6  -6   4        4.82        7.13      5.84 o 
  -5  -6   4     1031.69      993.06     26.13 o 
  -4  -6   4     1061.73     1075.98     27.57 o 
  -3  -6   4     4583.75     4418.14     40.75 o 
  -2  -6   4       54.96       52.64      9.39 o 
  -1  -6   4      483.85      455.45     20.06 o 
   0  -6   4      302.41      318.70     13.30 o 
   1  -6   4     1560.55     1526.16     41.84 o 
   2  -6   4     1724.45     1604.81     39.41 o 
   3  -6   4     4686.55     4487.43     72.72 o 
   4  -6   4      179.48      221.85     34.98 o 
   5  -6   4      613.70      624.80     36.25 o 
   6  -6   4      299.01      326.05     25.56 o 
   7  -6   4      100.17      154.75     18.35 o 
  -9  -5   4       13.00       52.89     15.43 o 
  -8  -5   4     1377.27     1253.15     39.13 o 
  -7  -5   4     2064.61     1897.54     45.57 o 
  -6  -5   4      205.48      215.26     13.79 o 
  -5  -5   4     2043.96     2062.17     36.43 o 
  -4  -5   4     1894.48     1791.79     24.23 o 
  -3  -5   4       92.36       91.09      7.11 o 
  -2  -5   4     1952.94     1998.21     27.52 o 
  -1  -5   4     1460.04     1380.71     23.28 o 
   0  -5   4     2584.71     2493.53     32.20 o 
   1  -5   4      803.30      772.04     25.83 o 
   2  -5   4       13.58       12.16      5.20 o 
   3  -5   4       35.32       45.14     10.37 o 
   4  -5   4      431.84      428.85     23.04 o 
   5  -5   4       53.61       68.89     11.77 o 
   6  -5   4     1103.64     1053.43     38.89 o 
   7  -5   4        9.42       38.58      9.44 o 
  -9  -4   4       67.06      114.59     22.76 o 
  -8  -4   4      248.17      291.55     18.58 o 
  -7  -4   4       48.85       60.06     12.11 o 
  -6  -4   4     1115.97     1073.79     26.67 o 
  -5  -4   4     2383.30     2281.64     38.36 o 
  -4  -4   4     1498.03     1500.72     24.12 o 
  -3  -4   4      616.60      713.58     15.73 o 
  -2  -4   4      648.26      696.88     15.19 o 
  -1  -4   4     1614.39     1723.57     40.80 o 
   0  -4   4      727.89      812.21     16.66 o 
   1  -4   4     1541.76     1534.69     23.65 o 
   2  -4   4     3401.72     3301.59     36.27 o 
   3  -4   4      106.92      110.73     12.30 o 
   4  -4   4     1810.17     1701.22     41.78 o 
   5  -4   4        3.48       16.99      6.18 o 
   6  -4   4       14.89       42.54      7.97 o 
   7  -4   4      171.22      201.85     18.59 o 
   8  -4   4      617.20      554.83     30.08 o 
  -9  -3   4      103.60       93.05     20.56 o 
  -8  -3   4       92.10      116.73     22.86 o 
  -7  -3   4       14.08       16.79      6.35 o 
  -6  -3   4      475.17      431.11     14.21 o 
  -5  -3   4      791.17      751.24     16.83 o 
  -4  -3   4        7.96       14.84      5.02 o 
  -3  -3   4    12963.81    13520.27    184.29 o 
  -2  -3   4     1347.81     1404.42     20.41 o 
  -1  -3   4     1471.90     1509.81     20.70 o 
   0  -3   4      952.93     1080.03     24.26 o 
   1  -3   4     2248.23     2553.54     28.84 o 
   2  -3   4      837.00      847.39     16.59 o 
   3  -3   4     1081.75     1017.18     18.64 o 
   4  -3   4     1635.18     1660.73     48.91 o 
   5  -3   4      414.68      388.35     21.79 o 
   6  -3   4      106.85      175.17     15.70 o 
   7  -3   4      534.13      541.71     27.21 o 
   8  -3   4      750.09      780.43     34.61 o 
  -9  -2   4       31.27       75.72     19.77 o 
  -8  -2   4       20.13        6.15     11.02 o 
  -7  -2   4     1298.55     1162.27     34.75 o 
  -6  -2   4       38.96       32.89      6.42 o 
  -5  -2   4      101.67       79.17     10.81 o 
  -4  -2   4       17.73       17.24      5.06 o 
  -3  -2   4       22.67       36.85      5.20 o 
  -2  -2   4     1063.97      990.60     16.48 o 
  -1  -2   4     1743.46     1782.26     21.01 o 
   0  -2   4     7059.99     7262.68     50.41 o 
   1  -2   4     2449.68     2765.74     42.26 o 
   2  -2   4       55.36       35.45      4.74 o 
   3  -2   4     1411.75     1456.73     34.65 o 
   4  -2   4     3745.65     3886.76     44.68 o 
   5  -2   4      491.41      457.46     22.60 o 
   6  -2   4       16.98       28.10      7.36 o 
   7  -2   4     1360.76     1254.73     40.09 o 
   8  -2   4       28.13       58.88     11.41 o 
   9  -2   4        8.34       51.48     29.88 o 
  -9  -1   4       92.77      140.35     25.82 o 
  -8  -1   4       17.39       59.08     10.25 o 
  -7  -1   4      266.70      267.26     17.39 o 
  -6  -1   4      227.77      214.85     10.89 o 
  -5  -1   4       39.20       29.23      8.68 o 
  -4  -1   4     4492.37     4510.55     48.40 o 
  -3  -1   4        2.57        6.03      4.06 o 
  -2  -1   4      881.30      966.26     16.07 o 
  -1  -1   4      138.77      150.69      6.89 o 
   0  -1   4     2548.83     2812.57     33.67 o 
   1  -1   4     1039.02     1044.76     14.83 o 
   2  -1   4      136.58      161.34      7.27 o 
   3  -1   4      373.53      367.39     11.33 o 
   4  -1   4      574.03      611.14     15.38 o 
   5  -1   4      398.13      470.11     38.12 o 
   6  -1   4       47.70       76.20     10.92 o 
   7  -1   4      941.74      970.23     55.57 o 
   8  -1   4        2.58       29.88      6.67 o 
   9  -1   4      335.96      388.27     46.52 o 
  -9   0   4      270.29      286.75     22.23 o 
  -8   0   4      548.09      560.11     27.07 o 
  -7   0   4       95.04       96.49     23.68 o 
  -6   0   4        1.67        4.60      7.17 o 
  -5   0   4       35.75       34.20      8.91 o 
  -4   0   4      164.32      150.02      9.14 o 
  -3   0   4     2174.52     2139.54     27.22 o 
  -2   0   4       53.75       67.16      5.58 o 
  -1   0   4     1689.73     1770.45     19.49 o 
   0   0   4      799.95      857.53     32.27 o 
   1   0   4     1273.03     1386.26     29.54 o 
   2   0   4        2.40       10.35      3.78 o 
   3   0   4      644.09      639.15     14.12 o 
   4   0   4      493.89      466.64     13.64 o 
   5   0   4     1605.85     1559.76     29.83 o 
   6   0   4      376.80      378.70     21.22 o 
   7   0   4      278.40      311.24     18.84 o 
   8   0   4       83.03      101.63     13.88 o 
   9   0   4        2.55       35.20      6.45 o 
  -9   1   4        9.33       52.56     15.57 o 
  -8   1   4      259.86      274.20     20.77 o 
  -7   1   4      183.42      168.52     16.07 o 
  -6   1   4     2160.48     2115.75     48.99 o 
  -5   1   4       60.05       65.30     11.78 o 
  -4   1   4      465.27      469.41     13.65 o 
  -3   1   4      153.30      167.57      8.83 o 
  -2   1   4      760.60      693.91     13.84 o 
  -1   1   4       60.96       60.73      4.99 o 
   0   1   4      497.57      515.73     14.08 o 
   1   1   4      755.37      834.92     17.67 o 
   2   1   4      166.69      176.14      7.61 o 
   3   1   4      242.78      280.90     14.97 o 
   4   1   4      176.89      220.87     10.14 o 
   5   1   4       55.89       49.06     10.66 o 
   6   1   4       73.75       93.35      9.51 o 
   7   1   4      198.30      177.52     16.31 o 
   8   1   4      979.35      981.47     34.33 o 
   9   1   4      150.50      187.52     16.80 o 
  10   1   4        0.69       40.29     10.95 o 
  -8   2   4      119.42      140.01     16.37 o 
  -7   2   4       43.59       40.72     18.09 o 
  -6   2   4      520.25      533.46     45.70 o 
  -5   2   4      673.20      583.35     30.36 o 
  -4   2   4     1220.53     1175.06     32.32 o 
  -3   2   4     1789.79     1836.97     54.67 o 
  -2   2   4      468.23      462.18     15.72 o 
  -1   2   4      127.54      107.20      6.42 o 
   0   2   4      759.78      775.66     12.95 o 
   1   2   4    16990.00    18445.84    147.30 o 
   2   2   4      390.18      398.60     10.36 o 
   3   2   4     1192.70     1194.31     18.80 o 
   4   2   4     1477.93     1449.83     22.93 o 
   5   2   4       56.45       51.46      6.87 o 
   6   2   4       49.34       65.81      8.43 o 
   7   2   4        3.52       10.62      5.84 o 
   8   2   4      369.24      372.30     38.99 o 
   9   2   4      463.24      532.35     38.81 o 
  10   2   4        2.77       47.50     13.35 o 
  -8   3   4       82.51      102.82     14.81 o 
  -7   3   4      334.52      401.23     25.18 o 
  -6   3   4      226.95      259.67     19.95 o 
  -5   3   4       10.47        6.94      9.51 o 
  -4   3   4      436.19      383.57     20.28 o 
  -3   3   4     4179.82     4277.29     41.19 o 
  -2   3   4     1981.90     2059.08     25.97 o 
  -1   3   4        8.79       34.85      4.79 o 
   0   3   4        2.22        4.11      3.53 o 
   1   3   4       74.00       94.25      7.40 o 
   2   3   4      646.18      623.23     13.11 o 
   3   3   4     1174.12     1235.52     19.32 o 
   4   3   4     6809.67     7199.44     85.94 o 
   5   3   4     1307.22     1294.49     29.88 o 
   6   3   4     1828.04     1709.66     41.06 o 
   7   3   4        1.74        8.98      5.64 o 
   8   3   4      115.20      159.23     22.56 o 
   9   3   4        0.99       40.42     10.79 o 
  10   3   4      540.56      525.80     43.84 o 
  -7   4   4      912.39      882.26     46.34 o 
  -6   4   4      364.80      352.19     23.52 o 
  -5   4   4      407.06      384.76     21.98 o 
  -4   4   4       18.42       22.52      8.44 o 
  -3   4   4       12.50       14.10      8.18 o 
  -2   4   4       43.90       32.31      5.50 o 
  -1   4   4     1664.71     1587.78     23.16 o 
   0   4   4     3064.15     3017.84     32.38 o 
   1   4   4       84.89       71.70      6.14 o 
   2   4   4     1345.73     1246.75     19.27 o 
   3   4   4      388.79      389.74     11.57 o 
   4   4   4      889.60      899.63     23.16 o 
   5   4   4      357.13      338.81     12.75 o 
   6   4   4     1805.35     1712.98     29.64 o 
   7   4   4      581.53      566.81     24.83 o 
   8   4   4      313.47      338.61     27.14 o 
   9   4   4      427.01      387.99     35.29 o 
  10   4   4       59.30       75.98     17.04 o 
  -7   5   4      569.06      570.62     30.45 o 
  -6   5   4       84.66      121.65     15.28 o 
  -5   5   4     2918.90     2599.00     92.39 o 
  -4   5   4      801.94      754.93     30.03 o 
  -3   5   4      813.66      723.11     27.53 o 
  -2   5   4     2534.59     2578.01     47.29 o 
  -1   5   4        0.29        5.21      4.52 o 
   0   5   4       48.32      103.60      7.89 o 
   1   5   4     3841.49     3934.96     43.91 o 
   2   5   4     2571.35     2579.13     32.40 o 
   3   5   4     1721.07     1693.02     23.94 o 
   4   5   4      434.22      451.79     13.52 o 
   5   5   4     1755.07     1680.13     37.25 o 
   6   5   4     1120.83     1026.87     31.22 o 
   7   5   4      141.84      140.04     14.06 o 
   8   5   4     1694.31     1656.31     53.79 o 
   9   5   4     2253.45     2132.43     52.52 o 
  10   5   4       16.12       62.89     15.23 o 
  -6   6   4       70.20       80.18     12.80 o 
  -5   6   4       74.19       73.89     13.27 o 
  -4   6   4     2073.90     1975.43     49.88 o 
  -3   6   4     1089.22     1019.54     34.00 o 
  -2   6   4     6736.18     6156.67    282.11 o 
  -1   6   4       33.49       38.69      6.69 o 
   0   6   4      171.23      162.17      9.95 o 
   1   6   4     2268.50     2302.63     31.45 o 
   2   6   4     3338.98     3443.75     46.23 o 
   3   6   4       93.38      106.86      7.97 o 
   4   6   4      617.90      576.42     22.10 o 
   5   6   4     3229.29     3254.48     69.32 o 
   6   6   4        9.30        6.57      6.83 o 
   7   6   4      303.05      328.44     20.59 o 
   8   6   4      287.51      314.33     20.75 o 
   9   6   4      171.22      241.18     19.07 o 
  10   6   4      120.23      113.74     21.08 o 
  -6   7   4      377.65      452.39     28.93 o 
  -5   7   4        3.10       31.27      9.51 o 
  -4   7   4      137.30      118.53     15.59 o 
  -3   7   4       16.42       32.06     10.28 o 
  -2   7   4      686.56      642.82     27.08 o 
  -1   7   4     1725.99     1521.15     61.31 o 
   0   7   4     1987.47     1942.09     31.26 o 
   1   7   4     4213.21     4060.31     45.99 o 
   2   7   4     3854.11     3785.11     45.12 o 
   3   7   4       32.07       37.35      8.85 o 
   4   7   4      340.79      358.06     19.04 o 
   5   7   4     4266.26     4037.71     64.07 o 
   6   7   4       91.64       96.83     12.52 o 
   7   7   4     2484.43     2357.23     52.95 o 
   8   7   4     1288.59     1209.84     39.14 o 
   9   7   4      169.98      218.59     19.67 o 
  10   7   4     1020.01     1063.61    102.29 o 
  -5   8   4      230.31      262.62     23.08 o 
  -4   8   4       23.85       38.42     21.00 o 
  -3   8   4      359.36      366.77     24.08 o 
  -2   8   4       36.79       44.98     10.75 o 
  -1   8   4       75.48       72.50     11.48 o 
   0   8   4     1303.73     1250.88     26.47 o 
   1   8   4     2294.77     2263.17     94.64 o 
   2   8   4      188.73      197.14     11.85 o 
   3   8   4     1260.52     1242.89     34.36 o 
   4   8   4      151.19      137.00     13.77 o 
   5   8   4        7.81       20.75      7.81 o 
   6   8   4      354.40      314.20     20.15 o 
   7   8   4       99.94      121.37     13.59 o 
   8   8   4     2441.50     2231.44     55.56 o 
   9   8   4      498.13      469.25     31.28 o 
  10   8   4      637.55      702.32     32.38 o 
  -4   9   4       42.02       86.24     20.46 o 
  -3   9   4        1.99       15.13     23.60 o 
  -2   9   4      178.58      188.95     18.30 o 
  -1   9   4      231.82      204.79     22.17 o 
   0   9   4      316.18      339.59     20.50 o 
   1   9   4      905.34      880.50     25.68 o 
   2   9   4       36.09       52.45      9.31 o 
   3   9   4       73.54      104.05     11.91 o 
   4   9   4      316.35      337.90     24.34 o 
   5   9   4      204.04      209.50     16.86 o 
   6   9   4      600.49      550.72     25.64 o 
   7   9   4      354.01      347.19     22.84 o 
   8   9   4        2.19       27.38     10.56 o 
   9   9   4        3.95       49.11      8.18 o 
  -3  10   4       69.95      127.88     15.71 o 
  -2  10   4      115.50      160.31     17.34 o 
  -1  10   4     1300.47     1240.72     40.87 o 
   0  10   4       35.09       55.23      9.73 o 
   1  10   4      590.45      622.64     40.23 o 
   2  10   4     3781.96     3496.33     96.24 o 
   3  10   4        3.58       11.79      9.82 o 
   4  10   4      589.91      621.73     42.51 o 
   5  10   4      145.55      152.09     15.25 o 
   6  10   4      144.35      126.06     14.48 o 
   7  10   4      992.48      914.39     43.88 o 
   8  10   4       78.84      102.04     21.48 o 
   9  10   4       92.44      168.37     17.70 o 
  -2  11   4       57.70      101.74     34.96 o 
  -1  11   4       85.29      152.28     16.04 o 
   1  11   4      305.09      395.88     35.39 o 
   2  11   4      115.54      165.51     23.35 o 
   3  11   4      362.73      423.02     23.16 o 
   4  11   4       74.62      105.87     13.76 o 
   5  11   4      699.04      693.81     30.51 o 
   6  11   4        1.25       23.78      6.16 o 
   7  11   4      419.07      483.24     28.49 o 
   8  11   4      134.51      150.73     16.95 o 
   0  12   4      227.03      199.88     28.62 o 
   1  12   4        2.65       24.83      8.98 o 
   2  12   4       33.62       54.76     13.98 o 
   3  12   4        3.30       34.72      7.85 o 
   4  12   4     1103.82     1108.20     39.48 o 
   5  12   4      102.75      124.79     31.18 o 
   6  12   4     1714.04     1520.87     48.75 o 
   7  12   4        1.41       28.58     17.45 o 
   3  13   4        1.18       30.36      9.60 o 
   4  13   4      153.58      204.95     18.98 o 
   5  13   4       33.52       58.99     25.06 o 
  -5 -12   5       16.68       57.91     11.02 o 
  -4 -12   5       27.66       50.29     12.28 o 
  -3 -12   5      247.79      247.06     20.09 o 
  -2 -12   5      141.51      284.48     33.09 o 
  -1 -12   5      617.12      608.13     44.54 o 
  -7 -11   5       12.83       76.70     22.35 o 
  -6 -11   5      200.99      253.56     21.21 o 
  -5 -11   5      924.77      939.28     37.52 o 
  -4 -11   5       23.01       40.12      9.01 o 
  -3 -11   5       34.61       71.20     11.78 o 
  -2 -11   5        9.39       38.35      7.85 o 
  -1 -11   5       94.90      121.67     23.06 o 
   0 -11   5      390.00      437.49     40.59 o 
   1 -11   5       38.77       65.42     13.19 o 
  -8 -10   5      144.49      214.33     19.34 o 
  -7 -10   5       52.09       80.21     12.77 o 
  -6 -10   5      209.58      269.78     21.20 o 
  -5 -10   5      214.48      259.21     31.97 o 
  -4 -10   5      877.55      880.64     33.78 o 
  -3 -10   5      526.00      479.41     20.51 o 
  -2 -10   5     1040.04     1009.30     28.13 o 
  -1 -10   5      489.48      476.62     23.07 o 
   0 -10   5      396.90      429.92     37.33 o 
   1 -10   5      292.34      327.83     22.11 o 
   2 -10   5        2.78       36.67      7.04 o 
   3 -10   5       64.12      111.50     14.73 o 
  -8  -9   5       29.75      106.81     26.02 o 
  -7  -9   5     1264.84     1246.72     42.37 o 
  -6  -9   5       72.85      119.38     14.32 o 
  -5  -9   5      128.50      157.13     13.44 o 
  -4  -9   5       49.74       71.24     11.93 o 
  -3  -9   5      226.66      236.99     14.93 o 
  -2  -9   5      447.69      411.87     17.41 o 
  -1  -9   5     2196.19     2092.29     38.38 o 
   0  -9   5      118.59      128.41     22.02 o 
   1  -9   5      667.03      677.70     28.62 o 
   2  -9   5      460.73      462.12     24.88 o 
   3  -9   5        0.30       25.40     18.91 o 
   4  -9   5      719.66      712.68     47.46 o 
  -9  -8   5       68.33      164.54     16.36 o 
  -8  -8   5       48.67       95.63     12.91 o 
  -7  -8   5     1069.75     1055.21     37.33 o 
  -6  -8   5      106.56      126.57     15.64 o 
  -5  -8   5      370.64      397.77     18.91 o 
  -4  -8   5     1178.52     1133.17     35.89 o 
  -3  -8   5       25.07       31.38      7.29 o 
  -2  -8   5      642.88      648.01     21.06 o 
  -1  -8   5      168.23      168.90     10.30 o 
   0  -8   5     2371.99     2265.77     32.82 o 
   1  -8   5      123.54      145.02     21.84 o 
   2  -8   5     1055.03      991.27     34.65 o 
   3  -8   5      128.59      159.69     16.48 o 
   4  -8   5        1.10       35.09     11.59 o 
   5  -8   5        7.42       53.78     10.92 o 
  -9  -7   5      139.40      218.37     48.56 o 
  -8  -7   5     2091.79     2053.48     53.70 o 
  -7  -7   5      263.07      311.65     22.36 o 
  -6  -7   5       30.59       40.42      8.36 o 
  -5  -7   5       52.67       54.79      8.86 o 
  -4  -7   5     4184.60     3959.75     65.06 o 
  -3  -7   5      198.02      216.26     13.94 o 
  -2  -7   5     3327.51     3154.03     77.49 o 
  -1  -7   5       68.32       73.42      9.07 o 
   0  -7   5      233.38      232.51     17.06 o 
   1  -7   5        1.64       -3.76      7.63 o 
   2  -7   5       87.40      101.10     12.43 o 
   3  -7   5     2087.73     1934.66     49.27 o 
   4  -7   5      112.75      124.45     14.89 o 
   5  -7   5      763.41      696.27     32.47 o 
   6  -7   5      121.19      188.29     37.91 o 
  -9  -6   5      793.99      743.38     31.30 o 
  -8  -6   5      350.46      357.32     22.75 o 
  -7  -6   5      773.29      676.12     24.00 o 
  -6  -6   5      169.27      177.34     14.41 o 
  -5  -6   5     1152.89      994.09     48.55 o 
  -4  -6   5     1145.38      960.57     75.92 o 
  -3  -6   5      238.18      250.90     11.84 o 
  -2  -6   5      119.15      126.49      9.32 o 
  -1  -6   5     2775.94     2769.74     37.10 o 
   0  -6   5       35.84       45.86      7.82 o 
   1  -6   5     5482.54     5414.72     56.00 o 
   2  -6   5       37.92       33.07      9.61 o 
   3  -6   5       82.83      119.21     21.12 o 
   4  -6   5      118.33      150.26     35.31 o 
   5  -6   5     2003.48     1820.57     50.92 o 
   6  -6   5      134.04      151.95     20.59 o 
  -9  -5   5      871.97      813.41     51.34 o 
  -8  -5   5      461.51      518.94     25.48 o 
  -7  -5   5      231.12      242.68     15.37 o 
  -6  -5   5     2334.83     2154.63     39.90 o 
  -5  -5   5     1536.34     1429.95     32.85 o 
  -4  -5   5     1731.21     1636.55     26.87 o 
  -3  -5   5     2250.58     2214.68     30.89 o 
  -2  -5   5      375.50      422.35     13.55 o 
  -1  -5   5       26.68       26.45      6.03 o 
   0  -5   5      735.63      749.92     18.37 o 
   1  -5   5     1636.39     1700.87     27.97 o 
   2  -5   5     1452.75     1375.30     25.18 o 
   3  -5   5      189.70      180.03     15.51 o 
   4  -5   5     2910.94     2815.01     57.26 o 
   5  -5   5      137.61      177.17     26.31 o 
   6  -5   5       35.86       60.16     10.33 o 
   7  -5   5        4.92       40.16      7.63 o 
  -9  -4   5      265.42      330.07     35.46 o 
  -8  -4   5      284.72      312.26     28.17 o 
  -7  -4   5      344.38      322.82     16.45 o 
  -6  -4   5      139.98      174.77     12.83 o 
  -5  -4   5      539.31      502.41     16.07 o 
  -4  -4   5        2.39        8.84      4.98 o 
  -3  -4   5     8038.18     8277.54     65.61 o 
  -2  -4   5      839.25      864.93     17.56 o 
  -1  -4   5      395.99      377.38     16.82 o 
   0  -4   5     1282.24     1210.26     21.33 o 
   1  -4   5      932.96      975.07     19.77 o 
   2  -4   5      530.35      521.13     14.87 o 
   3  -4   5     1595.92     1568.67     37.42 o 
   4  -4   5     1188.65     1106.83     34.13 o 
   5  -4   5      192.49      202.88     16.19 o 
   6  -4   5      173.53      190.60     17.23 o 
   7  -4   5      266.89      285.42     22.05 o 
   8  -4   5      414.75      494.52     30.12 o 
  -9  -3   5      143.43      150.05     24.11 o 
  -8  -3   5      167.04      243.63     29.44 o 
  -7  -3   5     2429.55     2269.86     40.15 o 
  -6  -3   5       21.85       16.33      5.50 o 
  -5  -3   5      269.35      284.53     14.76 o 
  -4  -3   5      202.40      213.82     10.90 o 
  -3  -3   5     4054.99     4213.06     42.46 o 
  -2  -3   5       78.84      116.93      7.57 o 
  -1  -3   5     1414.56     1548.01     22.11 o 
   0  -3   5     9648.03    10761.33     73.22 o 
   1  -3   5       73.16      125.64     10.04 o 
   2  -3   5      442.33      391.59     12.26 o 
   3  -3   5     1383.14     1424.63     23.85 o 
   4  -3   5     2221.37     2193.53     94.74 o 
   5  -3   5       16.35       17.92      6.63 o 
   6  -3   5      411.35      390.62     22.14 o 
   7  -3   5      934.26      809.90     36.99 o 
   8  -3   5        2.96       37.00     10.20 o 
  -9  -2   5      315.93      368.68     37.73 o 
  -8  -2   5        2.07       26.58     13.29 o 
  -7  -2   5       67.90       83.90     22.22 o 
  -6  -2   5      125.75      133.16      9.92 o 
  -5  -2   5      263.37      280.37     12.98 o 
  -4  -2   5     3070.02     2913.23     36.18 o 
  -3  -2   5       11.23       22.76      4.97 o 
  -2  -2   5        1.46        7.20      5.02 o 
  -1  -2   5      956.25     1009.79     16.44 o 
   0  -2   5     8023.99     8901.82     71.25 o 
   1  -2   5      780.65      830.89     15.24 o 
   2  -2   5     3449.07     3582.78     35.84 o 
   3  -2   5      200.48      225.70     11.24 o 
   4  -2   5        3.16        4.12      4.88 o 
   5  -2   5      109.17      120.66     27.73 o 
   6  -2   5        9.17       12.09      5.18 o 
   7  -2   5      527.03      541.31     26.29 o 
   8  -2   5        4.96       34.57      9.95 o 
   9  -2   5      685.51      652.38     32.73 o 
  -9  -1   5      128.06      142.58     25.23 o 
  -8  -1   5      521.36      506.99     25.16 o 
  -7  -1   5        1.98       15.21     23.17 o 
  -6  -1   5      801.16      799.15     18.71 o 
  -5  -1   5       71.76       78.76     11.43 o 
  -4  -1   5       43.64       38.33      8.24 o 
  -3  -1   5      500.64      459.06     13.36 o 
  -2  -1   5      115.82      136.47      7.59 o 
  -1  -1   5      748.81      778.13     13.44 o 
   0  -1   5      459.01      548.20     15.85 o 
   1  -1   5     4808.84     5228.20     80.88 o 
   2  -1   5       31.10       74.99      5.83 o 
   3  -1   5     3647.90     3985.50     63.83 o 
   4  -1   5      147.58      131.55      9.13 o 
   5  -1   5     2205.88     1994.95     43.10 o 
   6  -1   5       35.99       33.71      8.39 o 
   7  -1   5        3.83       37.84      7.21 o 
   8  -1   5       12.96       30.60     10.59 o 
   9  -1   5      375.88      376.33     25.44 o 
  -9   0   5      613.46      603.18     29.78 o 
  -8   0   5      185.78      214.97     18.42 o 
  -7   0   5     1094.79     1036.32     35.65 o 
  -6   0   5      805.99      767.39     47.66 o 
  -5   0   5      348.07      335.34     13.99 o 
  -4   0   5       16.65       12.25      5.23 o 
  -3   0   5      246.10      278.68     10.89 o 
  -2   0   5     1134.23     1101.07     24.60 o 
  -1   0   5     2681.25     2922.70     27.70 o 
   0   0   5     1136.32     1109.55     21.93 o 
   1   0   5      540.19      569.67     16.23 o 
   2   0   5        7.33       11.95      3.96 o 
   3   0   5      418.76      378.84     11.72 o 
   4   0   5      974.11      992.93     23.58 o 
   5   0   5      848.91      810.32     25.87 o 
   6   0   5      428.73      424.97     21.60 o 
   7   0   5       19.52       41.63      7.54 o 
   8   0   5     1012.84     1012.49     56.15 o 
   9   0   5        1.16       43.59      7.34 o 
  -8   1   5        5.57       51.48      9.55 o 
  -7   1   5       17.27       26.94     15.74 o 
  -6   1   5     2074.72     2022.50     47.97 o 
  -5   1   5      248.64      280.90     19.20 o 
  -4   1   5     1176.07     1129.12     28.61 o 
  -3   1   5      444.85      427.65     13.26 o 
  -2   1   5      542.71      558.57     13.53 o 
  -1   1   5       76.75       94.87      6.17 o 
   0   1   5      186.53      179.55     10.04 o 
   1   1   5     9095.85     9722.29     80.60 o 
   2   1   5       64.59       76.99      5.78 o 
   3   1   5       83.85       65.77      6.25 o 
   4   1   5     1770.20     1734.07     26.30 o 
   5   1   5       98.91      101.75     11.49 o 
   6   1   5        2.13        3.39      7.92 o 
   7   1   5      983.23      721.28     38.55 o 
   8   1   5      389.07      424.88     22.52 o 
   9   1   5      282.84      340.31     31.12 o 
  10   1   5        4.59       63.51     13.19 o 
  -8   2   5      443.19      449.91     26.86 o 
  -7   2   5      782.38      755.07     32.17 o 
  -6   2   5        6.53       15.74     22.43 o 
  -5   2   5        0.16        2.52      5.57 o 
  -4   2   5     1509.92     1448.10     24.92 o 
  -3   2   5     2788.78     2905.68     34.37 o 
  -2   2   5     1489.32     1504.67     22.60 o 
  -1   2   5     2237.47     2269.83     26.83 o 
   0   2   5        1.95        4.02      4.37 o 
   1   2   5     2662.60     3033.37     28.16 o 
   2   2   5      585.05      671.32     13.34 o 
   3   2   5     1381.47     1355.58     25.47 o 
   4   2   5       42.52       37.16      5.84 o 
   5   2   5     2269.22     2223.05     32.32 o 
   6   2   5     1177.02     1060.58     24.16 o 
   7   2   5      322.49      319.35     15.58 o 
   8   2   5        0.17       30.59     13.22 o 
   9   2   5        8.00       25.82      9.28 o 
  10   2   5      266.66      342.76     35.33 o 
  -8   3   5      290.82      323.37     24.16 o 
  -7   3   5      702.94      692.13     31.76 o 
  -6   3   5      159.76      171.35     34.77 o 
  -5   3   5     1840.95     1641.17     42.76 o 
  -4   3   5       54.62       69.61     21.92 o 
  -3   3   5       44.68       77.24      7.95 o 
  -2   3   5      448.03      428.01     12.66 o 
  -1   3   5     5805.31     6205.07     50.39 o 
   0   3   5     5136.63     5433.26     44.79 o 
   1   3   5     3723.55     4095.62     36.53 o 
   2   3   5    10920.01    12043.21     77.93 o 
   3   3   5      615.85      671.47     15.07 o 
   4   3   5     1528.55     1534.43     31.11 o 
   5   3   5     1451.28     1492.75     26.18 o 
   6   3   5     4287.05     4144.68     49.85 o 
   7   3   5        4.83       20.47     11.07 o 
   8   3   5     3224.69     3170.18     92.52 o 
   9   3   5       87.18      111.30     19.83 o 
  10   3   5       71.70      129.49     21.71 o 
  -7   4   5       93.73       98.94     14.58 o 
  -6   4   5      325.25      382.75     24.46 o 
  -5   4   5      717.80      695.37     39.35 o 
  -4   4   5      145.63      143.89     14.83 o 
  -3   4   5      687.09      609.62     24.17 o 
  -2   4   5      665.69      654.29     16.16 o 
  -1   4   5     1324.61     1262.27     35.13 o 
   0   4   5      303.76      268.47     10.33 o 
   1   4   5     5860.55     5910.46     49.49 o 
   2   4   5      842.19      763.33     19.17 o 
   3   4   5      148.56      122.54     11.87 o 
   4   4   5     2990.10     3074.88     35.75 o 
   5   4   5      791.85      739.30     18.53 o 
   6   4   5     1568.33     1569.28     28.89 o 
   7   4   5       82.05       92.09     11.93 o 
   8   4   5     1269.18     1268.32     48.86 o 
   9   4   5     2965.42     2619.74     89.96 o 
  10   4   5       15.95       33.29      8.39 o 
  -7   5   5      961.46      891.39     38.75 o 
  -6   5   5      433.37      449.06     26.65 o 
  -5   5   5      604.25      602.11     43.83 o 
  -4   5   5      172.72      173.82     16.63 o 
  -3   5   5     2065.64     1809.99     49.68 o 
  -2   5   5     4197.07     4089.36    103.51 o 
  -1   5   5      180.65      206.15     10.65 o 
   0   5   5     1963.93     2024.77     28.59 o 
   1   5   5     1782.34     1931.17     27.57 o 
   2   5   5     1634.11     1651.07     25.10 o 
   3   5   5       54.13       92.98      7.47 o 
   4   5   5     1164.19     1077.18     20.51 o 
   5   5   5     4047.48     3924.01     58.83 o 
   6   5   5       22.90       17.16      8.21 o 
   7   5   5     1454.82     1369.81     37.70 o 
   8   5   5      566.33      558.59     49.35 o 
   9   5   5      248.31      261.74     19.53 o 
  10   5   5      253.20      254.19     30.82 o 
  -6   6   5     1980.70     1735.46    104.25 o 
  -5   6   5        4.57       23.77     24.95 o 
  -4   6   5      149.39      167.47     17.52 o 
  -3   6   5       16.70        2.00      7.59 o 
  -2   6   5     1970.76     1827.52     42.53 o 
  -1   6   5      211.06      193.07     10.98 o 
   0   6   5     7561.65     7322.17     63.95 o 
   1   6   5      146.77      160.51     10.24 o 
   2   6   5     2986.06     3236.55     38.56 o 
   3   6   5     1022.84     1017.86     20.75 o 
   4   6   5      106.10      115.70     12.50 o 
   5   6   5      383.08      358.00     19.52 o 
   6   6   5       47.16       26.58      8.38 o 
   7   6   5      537.79      591.70     48.17 o 
   8   6   5      831.22      830.68     54.70 o 
   9   6   5       65.52      108.14     17.14 o 
  10   6   5      141.64      207.38     27.60 o 
  -5   7   5        3.21       35.80     10.21 o 
  -4   7   5      589.63      512.14     48.61 o 
  -3   7   5     1192.05     1136.67     37.87 o 
  -2   7   5      106.82       94.05     18.62 o 
  -1   7   5      524.75      443.10     62.49 o 
   0   7   5      586.38      601.44     30.45 o 
   1   7   5     4172.94     4092.80     52.50 o 
   2   7   5      141.31      146.94     12.79 o 
   3   7   5     4861.56     4808.38     66.49 o 
   4   7   5       22.01       27.45      8.33 o 
   5   7   5     1641.82     1471.25     38.36 o 
   6   7   5     1846.56     1755.38     43.31 o 
   7   7   5      476.64      454.65     23.85 o 
   8   7   5      283.09      316.41     21.57 o 
   9   7   5     1168.29     1055.44     37.79 o 
  10   7   5      822.71      847.68     35.20 o 
  -5   8   5       85.78      164.45     17.97 o 
  -4   8   5        0.94       17.24      8.75 o 
  -3   8   5      214.20      255.52     31.38 o 
  -2   8   5      145.39      149.20     15.88 o 
  -1   8   5     1279.68     1177.15     36.29 o 
   0   8   5       93.01      110.64     12.66 o 
   1   8   5      129.29      117.09      9.99 o 
   2   8   5      438.04      444.86     21.25 o 
   3   8   5     2152.56     2077.24     44.83 o 
   4   8   5     2109.84     1921.65     43.77 o 
   5   8   5      350.58      369.50     33.01 o 
   6   8   5     1936.67     1793.39     45.67 o 
   7   8   5       27.59       59.26     17.25 o 
   8   8   5       81.99      102.66     17.93 o 
   9   8   5       40.51       94.85     13.37 o 
  10   8   5     1333.76     1314.37     46.64 o 
  -4   9   5        4.66       40.73      9.89 o 
  -3   9   5       74.06      116.98     15.95 o 
  -2   9   5      115.79      119.25     15.28 o 
  -1   9   5        2.81       19.96      8.08 o 
   0   9   5       25.39       36.22      8.47 o 
   1   9   5      136.50      145.62     11.38 o 
   2   9   5     1518.51     1406.18     94.25 o 
   3   9   5      475.84      470.17     22.06 o 
   4   9   5       86.96       94.82     11.62 o 
   5   9   5      270.88      273.53     22.55 o 
   6   9   5      345.45      365.57     22.69 o 
   7   9   5      152.30      159.26     16.46 o 
   8   9   5      132.47      190.78     18.14 o 
   9   9   5      214.34      284.86     22.09 o 
  -3  10   5      483.25      540.68     30.10 o 
  -2  10   5      760.21      831.77     35.01 o 
  -1  10   5       65.29       88.92     13.19 o 
   0  10   5      316.16      281.65     27.76 o 
   1  10   5      447.45      439.33     32.89 o 
   2  10   5       64.17       70.04     20.90 o 
   3  10   5      861.96      859.61     52.87 o 
   4  10   5      149.99      214.05     30.95 o 
   5  10   5      647.28      601.04     27.58 o 
   6  10   5       10.72       27.53      7.47 o 
   7  10   5      326.28      330.79     23.21 o 
   8  10   5        3.82       29.50      7.62 o 
   9  10   5      238.68      294.41     23.04 o 
  -1  11   5       80.42      136.11     37.10 o 
   0  11   5       16.64       57.23     17.33 o 
   1  11   5      271.42      287.04     30.39 o 
   2  11   5      108.78      205.60     26.08 o 
   3  11   5      471.84      567.34     38.66 o 
   4  11   5     1223.78     1187.94     39.29 o 
   5  11   5       24.84       35.95     13.70 o 
   6  11   5     1294.19     1223.64     42.08 o 
   7  11   5      461.24      455.31     27.81 o 
   8  11   5       58.55      108.64     14.57 o 
   0  12   5       47.78       64.11     18.16 o 
   1  12   5      103.37      170.44     24.67 o 
   2  12   5      965.29      950.43     55.03 o 
   3  12   5       33.35       64.90     15.29 o 
   4  12   5       19.88       40.51      9.36 o 
   5  12   5       53.39       73.76     16.91 o 
   6  12   5      104.69      153.49     17.70 o 
   7  12   5      436.95      475.74     29.09 o 
   3  13   5      589.54      587.67     44.04 o 
   4  13   5       37.22       51.88     27.66 o 
   5  13   5      419.64      474.21     28.79 o 
  -4 -12   6        7.48       43.04      9.67 o 
  -3 -12   6      221.82      246.47     20.44 o 
  -2 -12   6       73.54      153.44     26.02 o 
  -6 -11   6      416.04      478.60     29.11 o 
  -5 -11   6      327.43      326.46     23.49 o 
  -4 -11   6      955.73      844.94     48.75 o 
  -3 -11   6       22.32       42.27      8.50 o 
  -2 -11   6      625.75      642.83     48.60 o 
  -1 -11   6       40.11       74.70     17.73 o 
   0 -11   6        6.75       60.72     14.87 o 
   1 -11   6        1.60       42.66      9.14 o 
  -7 -10   6      391.47      472.69     28.11 o 
  -6 -10   6     1019.52      969.31     37.48 o 
  -5 -10   6       64.06       88.48     11.08 o 
  -4 -10   6      265.40      298.91     18.21 o 
  -3 -10   6     1338.78     1318.96     34.35 o 
  -2 -10   6       37.81       65.55      8.35 o 
  -1 -10   6      423.05      497.38     19.99 o 
   0 -10   6      739.56      692.27     44.73 o 
   1 -10   6      245.60      273.84     20.07 o 
   2 -10   6       37.83      107.37     13.31 o 
  -8  -9   6       29.30       87.00     11.47 o 
  -7  -9   6      887.28      848.21     48.84 o 
  -6  -9   6      417.87      429.14     21.38 o 
  -5  -9   6      900.77      781.04     26.78 o 
  -4  -9   6     1211.06     1168.84     35.26 o 
  -3  -9   6     1483.02     1363.27     33.42 o 
  -2  -9   6      201.80      205.64     14.75 o 
  -1  -9   6       30.62       55.49      7.83 o 
   0  -9   6      955.54      948.15     70.59 o 
   1  -9   6      277.02      264.80     19.37 o 
   2  -9   6      396.70      426.23     25.32 o 
   3  -9   6      399.79      444.95     45.64 o 
   4  -9   6       55.02      111.06     14.81 o 
  -8  -8   6       28.44       82.75     12.16 o 
  -7  -8   6      302.04      340.27     19.81 o 
  -6  -8   6        0.45       18.75      8.82 o 
  -5  -8   6       11.88       22.26      9.42 o 
  -4  -8   6     1406.05     1275.71     35.83 o 
  -3  -8   6      552.38      541.13     20.75 o 
  -2  -8   6     3784.67     3446.52     50.50 o 
  -1  -8   6      853.26      740.46     22.81 o 
   0  -8   6      228.52      231.93     11.86 o 
   1  -8   6      194.63      222.25     20.77 o 
   2  -8   6       19.22       44.76     16.40 o 
   3  -8   6     1145.05     1140.48     40.08 o 
   4  -8   6      608.78      583.79     37.10 o 
   5  -8   6       43.29       69.42     20.20 o 
  -9  -7   6      909.23      938.76     36.76 o 
  -8  -7   6      153.19      224.45     18.08 o 
  -7  -7   6      368.48      397.38     24.66 o 
  -6  -7   6      943.84      867.02     27.27 o 
  -5  -7   6      230.34      234.30     17.26 o 
  -4  -7   6      207.34      203.60     13.97 o 
  -3  -7   6     1457.81     1386.63     36.41 o 
  -2  -7   6      479.91      457.60     22.95 o 
  -1  -7   6      363.34      367.30     16.37 o 
   0  -7   6     4535.01     4571.44     64.03 o 
   1  -7   6     1345.39     1301.05     53.12 o 
   2  -7   6       57.51       85.94     11.20 o 
   3  -7   6       92.93      133.71     37.48 o 
   4  -7   6      329.60      394.93     24.71 o 
   5  -7   6     1029.48     1044.20     40.43 o 
   6  -7   6      124.55      144.38     16.78 o 
  -9  -6   6       55.98      161.04     15.10 o 
  -8  -6   6        2.87       39.61     11.59 o 
  -7  -6   6       18.68       35.89      7.36 o 
  -6  -6   6      554.53      512.32     20.85 o 
  -5  -6   6        3.56       12.75      6.45 o 
  -4  -6   6        4.86        5.73      7.35 o 
  -3  -6   6     3929.05     3866.51     48.56 o 
  -2  -6   6     1737.35     1669.10     28.88 o 
  -1  -6   6      975.05      901.44     21.77 o 
   0  -6   6     1477.22     1445.84     27.95 o 
   1  -6   6     1275.96     1225.88     26.09 o 
   2  -6   6      145.47      153.79     14.68 o 
   3  -6   6     1170.84     1147.96     36.14 o 
   4  -6   6       25.67       49.13      9.98 o 
   5  -6   6      163.09      197.10     42.84 o 
   6  -6   6       11.99       47.25      9.31 o 
  -9  -5   6       43.56      113.21     21.71 o 
  -8  -5   6     1584.96     1527.86     36.85 o 
  -7  -5   6      417.79      410.96     20.65 o 
  -6  -5   6        0.72        1.97      5.61 o 
  -5  -5   6       83.38      104.89     19.98 o 
  -4  -5   6     1076.13     1110.38     23.39 o 
  -3  -5   6     1318.56     1303.91     24.49 o 
  -2  -5   6      192.19      187.29     10.41 o 
  -1  -5   6     2084.05     1947.60     50.18 o 
   0  -5   6     1353.81     1341.33     25.00 o 
   1  -5   6      699.46      772.46     19.95 o 
   2  -5   6     1363.46     1356.63     26.00 o 
   3  -5   6     3094.27     2921.21     59.75 o 
   4  -5   6     1318.41     1277.49     46.29 o 
   5  -5   6       23.55       34.38     12.98 o 
   6  -5   6     1443.86     1372.85     45.08 o 
   7  -5   6      121.43      172.28     18.38 o 
  -9  -4   6       22.65       70.59     18.29 o 
  -8  -4   6      499.40      522.58     20.74 o 
  -7  -4   6     1737.70     1535.39     34.66 o 
  -6  -4   6       25.86       29.02      7.19 o 
  -5  -4   6      447.69      395.36     15.17 o 
  -4  -4   6        0.86       11.88      5.36 o 
  -3  -4   6     4886.69     4887.51     48.83 o 
  -2  -4   6        2.74       -1.34      3.77 o 
  -1  -4   6     1220.41     1139.61     27.77 o 
   0  -4   6     1218.53     1207.39     22.23 o 
   1  -4   6        5.86       10.24      6.61 o 
   2  -4   6      802.25      793.38     20.57 o 
   3  -4   6       46.16       34.54      9.38 o 
   4  -4   6      624.38      623.57     26.30 o 
   5  -4   6        3.08       31.19      6.93 o 
   6  -4   6      261.47      278.69     20.50 o 
   7  -4   6      218.84      301.96     22.95 o 
   8  -4   6        4.57       40.79     12.09 o 
  -9  -3   6      671.16      716.08     47.53 o 
  -8  -3   6      272.41      330.82     33.48 o 
  -7  -3   6       30.20       32.43      6.94 o 
  -6  -3   6       90.33      112.92     12.35 o 
  -5  -3   6      619.99      639.53     19.03 o 
  -4  -3   6        7.66        1.02      4.62 o 
  -3  -3   6     1610.69     1594.41     26.78 o 
  -2  -3   6      481.49      443.50     15.82 o 
  -1  -3   6      486.68      650.95     15.05 o 
   0  -3   6     1533.70     1604.97     23.65 o 
   1  -3   6      623.17      586.90     14.74 o 
   2  -3   6     4110.84     3934.49     41.45 o 
   3  -3   6       12.47        9.05      5.26 o 
   4  -3   6     1369.69     1124.96    101.52 o 
   5  -3   6      120.63      136.57     13.46 o 
   6  -3   6      211.57      241.94     20.16 o 
   7  -3   6      103.73      111.15     14.12 o 
   8  -3   6      107.85      162.75     17.62 o 
  -9  -2   6      142.26      200.51     27.60 o 
  -8  -2   6      535.52      477.09     40.42 o 
  -7  -2   6       25.77       53.43     17.27 o 
  -6  -2   6      719.49      672.66     25.80 o 
  -5  -2   6     1311.18     1329.40     26.83 o 
  -4  -2   6      182.06      186.19     11.03 o 
  -3  -2   6        3.41        1.37      4.38 o 
  -2  -2   6     3113.06     3187.06     34.33 o 
  -1  -2   6     1207.72     1423.64     20.42 o 
   0  -2   6      486.42      594.57     13.01 o 
   1  -2   6        0.02        0.88      3.37 o 
   2  -2   6     3089.24     3412.05     36.31 o 
   3  -2   6       73.28       56.13      6.67 o 
   4  -2   6      724.03      733.13     18.63 o 
   5  -2   6     2017.60     1769.60     42.71 o 
   6  -2   6       10.03       25.33      7.68 o 
   7  -2   6      128.12      143.69     15.09 o 
   8  -2   6      118.43      117.24     14.81 o 
  -9  -1   6      246.24      314.01     34.04 o 
  -8  -1   6       84.25      149.82     14.95 o 
  -7  -1   6      332.14      337.50     20.13 o 
  -6  -1   6     1551.77     1395.23     47.34 o 
  -5  -1   6      166.62      173.06     11.46 o 
  -4  -1   6      334.65      333.21     23.31 o 
  -3  -1   6       71.96       63.45      6.99 o 
  -2  -1   6        3.23       14.68      4.60 o 
  -1  -1   6      110.11      157.47      7.22 o 
   0  -1   6      528.07      404.52     15.11 o 
   1  -1   6     4305.07     4605.99     43.31 o 
   2  -1   6     1639.04     1708.66     23.20 o 
   3  -1   6      799.63      715.30     19.03 o 
   4  -1   6     1789.78     1689.86     27.51 o 
   5  -1   6      592.61      539.48     17.04 o 
   6  -1   6       30.71       63.45     10.09 o 
   7  -1   6      574.77      582.62     26.76 o 
   8  -1   6      325.79      362.17     31.00 o 
   9  -1   6       31.47       52.39     12.63 o 
  -8   0   6      296.71      323.02     22.52 o 
  -7   0   6        7.40       24.62     11.18 o 
  -6   0   6     1921.89     1806.23     44.28 o 
  -5   0   6       78.31      102.16      9.45 o 
  -4   0   6     2620.57     2682.16     36.21 o 
  -3   0   6     3269.03     3439.27     38.57 o 
  -2   0   6        2.27        5.81      4.37 o 
  -1   0   6       11.60        9.03      3.80 o 
   0   0   6      473.93      578.61     17.35 o 
   1   0   6     5690.80     5939.45     61.15 o 
   2   0   6      614.37      581.24     12.95 o 
   3   0   6      718.67      686.45     16.00 o 
   4   0   6     3726.10     3827.07     42.33 o 
   5   0   6      312.85      339.78     14.27 o 
   6   0   6      371.96      360.67     21.30 o 
   7   0   6     1142.29     1027.64     34.26 o 
   8   0   6      505.24      478.15     24.61 o 
   9   0   6      250.93      306.53     22.11 o 
  -8   1   6      378.60      450.35     27.19 o 
  -7   1   6        6.56       33.78     11.22 o 
  -6   1   6       67.49       70.43     11.13 o 
  -5   1   6      292.26      322.19     27.05 o 
  -4   1   6      303.44      311.51     13.42 o 
  -3   1   6     2224.18     2238.51     30.68 o 
  -2   1   6     6655.31     6934.55     55.96 o 
  -1   1   6      478.82      430.74     11.27 o 
   0   1   6       42.04       64.33      7.37 o 
   1   1   6        2.97        6.11      4.88 o 
   2   1   6      191.84      231.36      8.54 o 
   3   1   6     1019.11      936.42     18.17 o 
   4   1   6      463.92      482.75     14.64 o 
   5   1   6     1938.18     1917.83     31.11 o 
   6   1   6      275.66      286.92     17.90 o 
   7   1   6       61.97       84.79     10.91 o 
   8   1   6       40.06       62.33     11.40 o 
   9   1   6      182.37      193.01     17.34 o 
  -8   2   6       68.29       85.22     12.41 o 
  -7   2   6      278.18      339.02     24.21 o 
  -6   2   6      666.60      572.04     26.35 o 
  -5   2   6     1076.05     1017.75     34.83 o 
  -4   2   6      351.83      349.42     13.85 o 
  -3   2   6      890.90      818.27     18.82 o 
  -2   2   6      480.07      506.52     14.00 o 
  -1   2   6      664.46      642.67     14.38 o 
   0   2   6     4066.62     4469.60     37.92 o 
   1   2   6     9217.61     9429.67     62.60 o 
   2   2   6      447.51      414.27     11.14 o 
   3   2   6     1048.49     1088.80     19.54 o 
   4   2   6      354.24      367.64     12.94 o 
   5   2   6       52.45       64.78      8.07 o 
   6   2   6     1924.24     1773.79     31.90 o 
   7   2   6       98.81      112.18     10.26 o 
   8   2   6     1293.11     1240.68     37.88 o 
   9   2   6      167.39      181.56     24.54 o 
  10   2   6       27.52       52.76     12.86 o 
  -7   3   6      181.76      203.25     18.85 o 
  -6   3   6      679.61      657.56     29.61 o 
  -5   3   6      556.51      518.73     24.84 o 
  -4   3   6      651.72      669.24     26.45 o 
  -3   3   6     2693.56     2576.70     49.04 o 
  -2   3   6      435.77      407.86     13.35 o 
  -1   3   6      300.35      273.68     10.64 o 
   0   3   6      983.53     1041.02     24.06 o 
   1   3   6    11712.00    13145.61     84.00 o 
   2   3   6     2269.45     2217.57     26.91 o 
   3   3   6     1642.01     1862.87     26.09 o 
   4   3   6     5815.22     5939.23     54.21 o 
   5   3   6       51.44       52.06     10.41 o 
   6   3   6      734.49      754.80     21.05 o 
   7   3   6      237.51      234.89     13.57 o 
   8   3   6      803.05      784.14     28.96 o 
   9   3   6      730.97      680.06     43.88 o 
  10   3   6      668.18      625.86     44.04 o 
  -7   4   6      238.73      271.31     22.27 o 
  -6   4   6      152.16      218.70     19.60 o 
  -5   4   6      159.67      191.57     17.35 o 
  -4   4   6      451.30      435.30     21.75 o 
  -3   4   6     2503.61     2400.06     48.05 o 
  -2   4   6     1443.46     1453.68     25.13 o 
  -1   4   6      143.68      116.70      8.39 o 
   0   4   6     2448.69     2344.68     30.18 o 
   1   4   6       94.43      123.13      7.99 o 
   2   4   6      240.94      279.01     10.70 o 
   3   4   6      942.76      963.43     19.29 o 
   4   4   6     4318.73     4614.31     46.68 o 
   5   4   6     3469.35     3315.69     40.94 o 
   6   4   6        2.67       11.65      8.08 o 
   7   4   6     1509.56     1465.78     38.85 o 
   8   4   6     1035.82     1084.50     35.00 o 
   9   4   6        6.31       34.37      9.70 o 
  10   4   6       96.15      112.42     20.95 o 
  -6   5   6       18.73       42.68     11.79 o 
  -5   5   6      633.07      609.16     29.88 o 
  -4   5   6        2.94        4.69     11.96 o 
  -3   5   6       81.55       97.09     35.85 o 
  -2   5   6       23.16       14.61     12.96 o 
  -1   5   6      398.08      391.01     14.03 o 
   0   5   6     1493.68     1397.93     25.74 o 
   1   5   6       17.28        1.08      4.54 o 
   2   5   6     3197.05     3349.24     46.16 o 
   3   5   6     1378.34     1395.00     32.88 o 
   4   5   6      356.63      343.70     13.10 o 
   5   5   6      177.21      220.45     12.04 o 
   6   5   6     1968.77     1748.13     40.97 o 
   7   5   6      634.55      602.31     25.16 o 
   8   5   6      595.54      633.56     27.13 o 
   9   5   6      379.60      449.95     24.85 o 
  10   5   6        0.87       55.75     12.96 o 
  -6   6   6       41.04      106.82     24.49 o 
  -5   6   6      130.40      142.97     20.23 o 
  -4   6   6     2229.87     2124.13     53.05 o 
  -3   6   6      134.84      133.38     14.99 o 
  -2   6   6     2776.64     2386.74    195.51 o 
  -1   6   6        0.80       -0.88      4.86 o 
   0   6   6      702.54      686.70     18.78 o 
   1   6   6        6.28        5.91      5.39 o 
   2   6   6      837.94      835.82     25.47 o 
   3   6   6      607.01      585.05     20.32 o 
   4   6   6      263.25      237.70     15.17 o 
   5   6   6      298.32      294.35     21.81 o 
   6   6   6      600.98      492.98     46.90 o 
   7   6   6      777.23      755.72     38.96 o 
   8   6   6      107.22      162.56     19.31 o 
   9   6   6      800.36      801.31     32.57 o 
  10   6   6      247.42      348.12     34.04 o 
  -5   7   6       46.95       86.70     14.43 o 
  -4   7   6      174.36      224.00     20.08 o 
  -3   7   6       12.62       16.25      8.35 o 
  -2   7   6      170.81      184.67     16.65 o 
  -1   7   6     1153.10     1101.09     33.39 o 
   0   7   6     1142.16     1081.17     24.32 o 
   1   7   6     2964.08     2965.18     40.57 o 
   2   7   6      499.78      499.14     16.56 o 
   3   7   6        3.53        0.01      5.34 o 
   4   7   6      650.28      635.06     24.64 o 
   5   7   6     5301.46     5086.66     74.25 o 
   6   7   6       19.63       28.56      7.32 o 
   7   7   6     1022.16      898.77     32.40 o 
   8   7   6       48.02       60.27     10.61 o 
   9   7   6      139.84      223.68     18.78 o 
  10   7   6       16.39      114.33     17.53 o 
  -4   8   6      202.95      260.88     22.07 o 
  -3   8   6     1286.95     1156.44     53.56 o 
  -2   8   6      148.74      143.00     15.73 o 
  -1   8   6      488.02      474.14     23.55 o 
   0   8   6       22.31       46.36     10.51 o 
   1   8   6      848.29      843.62     22.54 o 
   2   8   6      810.90      776.14     34.64 o 
   3   8   6     1359.49     1281.41     35.27 o 
   4   8   6      198.73      214.12     16.14 o 
   5   8   6      379.57      421.80     21.56 o 
   6   8   6      179.62      208.74     16.88 o 
   7   8   6        9.68       27.71      8.37 o 
   8   8   6     2944.72     2664.15     61.22 o 
   9   8   6        3.96       50.16     14.93 o 
  -3   9   6        8.71       32.10      9.98 o 
  -2   9   6      920.27      896.49     34.95 o 
  -1   9   6        8.48        1.81      7.54 o 
   0   9   6      388.64      331.68     29.60 o 
   1   9   6      474.86      482.28     17.91 o 
   2   9   6      101.71      107.06     13.67 o 
   3   9   6        4.36        9.05      5.64 o 
   4   9   6      585.67      569.03     25.01 o 
   5   9   6     1041.30      971.68     45.87 o 
   6   9   6        0.81       12.39      5.87 o 
   7   9   6       28.37       37.41      8.26 o 
   8   9   6       48.51       67.30     11.44 o 
   9   9   6      209.34      248.38     20.80 o 
  -2  10   6       17.59       54.55     22.40 o 
  -1  10   6      736.20      774.09     32.59 o 
   0  10   6       17.13       32.21      8.89 o 
   1  10   6      752.65      759.83     43.45 o 
   2  10   6       43.67       78.80     10.61 o 
   3  10   6      122.23      156.02     14.62 o 
   4  10   6      170.07      181.01     16.12 o 
   5  10   6      369.46      409.60     24.09 o 
   6  10   6      333.03      391.56     24.14 o 
   7  10   6       65.86       77.90     15.38 o 
   8  10   6      428.16      476.70     49.40 o 
   9  10   6      456.15      503.23     28.89 o 
  -1  11   6        6.51       74.35     18.37 o 
   0  11   6      588.83      598.00     42.76 o 
   1  11   6       16.19       56.18     13.88 o 
   2  11   6     1913.57     1954.97     75.68 o 
   3  11   6       55.55       67.41     23.30 o 
   4  11   6       29.88       38.85      8.79 o 
   5  11   6      134.14      164.27     16.82 o 
   6  11   6      627.27      646.51     30.56 o 
   7  11   6       34.25       59.28     14.11 o 
   8  11   6      198.72      215.93     19.73 o 
   1  12   6       19.65       49.73     13.22 o 
   2  12   6       65.27      106.04     19.93 o 
   3  12   6      410.77      461.84     24.69 o 
   4  12   6      157.42      198.70     18.16 o 
   5  12   6     1583.71     1557.61     48.37 o 
   6  12   6       60.64       83.76     36.71 o 
   7  12   6        0.05       43.46     10.31 o 
  -5 -11   7      352.37      411.07     45.42 o 
  -4 -11   7      155.09      219.75     16.40 o 
  -3 -11   7      458.59      489.14     21.58 o 
  -2 -11   7      188.02      197.58     15.55 o 
  -1 -11   7        2.89       47.40     14.01 o 
  -7 -10   7      503.55      547.77     28.06 o 
  -6 -10   7        2.84       44.75     15.91 o 
  -5 -10   7     1240.55     1246.97     35.89 o 
  -4 -10   7      207.84      279.27     17.43 o 
  -3 -10   7       54.29       71.07      9.22 o 
  -2 -10   7      213.28      254.73     16.02 o 
  -1 -10   7      113.05      167.49     12.63 o 
   0 -10   7      121.44      162.81     24.14 o 
   1 -10   7      284.56      281.45     28.35 o 
   2 -10   7       18.45       65.94     13.44 o 
  -7  -9   7      276.12      352.37     47.61 o 
  -6  -9   7        2.73       32.69     10.19 o 
  -5  -9   7      152.62      181.13     14.60 o 
  -4  -9   7     2646.53     2506.54     48.32 o 
  -3  -9   7      270.96      284.07     16.70 o 
  -2  -9   7     1450.68     1392.01     33.40 o 
  -1  -9   7      502.97      480.41     18.98 o 
   0  -9   7        0.90       16.88      6.55 o 
   1  -9   7       57.30       91.33     12.40 o 
   2  -9   7      271.04      306.32     25.77 o 
   3  -9   7       80.19       85.00     16.79 o 
  -8  -8   7      392.26      454.59     26.95 o 
  -7  -8   7      363.37      428.92     21.51 o 
  -6  -8   7      924.07      842.33     28.17 o 
  -5  -8   7       58.94       69.56     11.28 o 
  -4  -8   7       40.11       56.66      8.71 o 
  -3  -8   7       92.02       89.14     17.70 o 
  -2  -8   7      447.62      441.47     22.03 o 
  -1  -8   7      325.78      344.62     26.94 o 
   0  -8   7     1203.15     1101.48     27.53 o 
   1  -8   7      969.77      931.04     32.65 o 
   2  -8   7      319.66      274.11     19.85 o 
   3  -8   7       21.16       40.00      8.38 o 
   4  -8   7       67.19       92.57     13.70 o 
  -8  -7   7      163.58      242.26     26.68 o 
  -7  -7   7      740.77      763.95     26.97 o 
  -6  -7   7       38.87       46.75      8.80 o 
  -5  -7   7     1040.77      933.16     27.83 o 
  -4  -7   7      399.24      413.52     21.84 o 
  -3  -7   7     1522.01     1443.58     60.29 o 
  -2  -7   7        0.51        3.97      4.98 o 
  -1  -7   7      261.56      262.42     15.28 o 
   0  -7   7      856.37      819.92     23.14 o 
   1  -7   7     3443.87     3159.51     58.46 o 
   2  -7   7      914.95      869.54     33.76 o 
   3  -7   7     1154.53     1074.40     36.96 o 
   4  -7   7      340.25      389.35     24.66 o 
   5  -7   7        0.98       39.44      9.27 o 
  -8  -6   7      318.47      369.73     19.87 o 
  -7  -6   7        9.88       30.53      6.75 o 
  -6  -6   7      307.37      359.99     18.43 o 
  -5  -6   7      635.46      580.65     24.23 o 
  -4  -6   7      750.82      639.16     61.08 o 
  -3  -6   7      198.24      206.62     21.94 o 
  -2  -6   7       82.30       86.65      8.81 o 
  -1  -6   7       31.25       30.25      9.05 o 
   0  -6   7      624.75      586.11     19.03 o 
   1  -6   7        0.63        3.40      7.92 o 
   2  -6   7      109.01      115.46     13.12 o 
   3  -6   7      390.00      360.98     20.77 o 
   4  -6   7     1110.98     1093.98     37.24 o 
   5  -6   7      295.82      350.04     26.74 o 
   6  -6   7      176.51      240.24     21.01 o 
  -9  -5   7       54.05      127.09     21.38 o 
  -8  -5   7      373.43      420.07     20.10 o 
  -7  -5   7      384.67      360.33     23.69 o 
  -6  -5   7     1072.12     1006.39     28.22 o 
  -5  -5   7     1038.60      961.98     30.91 o 
  -4  -5   7      379.22      343.82     22.90 o 
  -3  -5   7       19.78       22.07      5.89 o 
  -2  -5   7     1470.29     1450.21     26.47 o 
  -1  -5   7      799.63      744.34     19.11 o 
   0  -5   7      539.25      580.29     17.78 o 
   1  -5   7      234.16      242.64     12.83 o 
   2  -5   7      338.03      344.28     14.88 o 
   3  -5   7      323.63      304.29     19.53 o 
   4  -5   7       58.23       76.59     21.23 o 
   5  -5   7      646.03      626.95     30.92 o 
   6  -5   7       66.59       66.08     10.16 o 
   7  -5   7      567.03      568.44     30.12 o 
  -9  -4   7       43.93      131.86     22.37 o 
  -8  -4   7      537.18      569.90     21.96 o 
  -7  -4   7      420.89      417.52     19.67 o 
  -6  -4   7      354.35      354.12     21.74 o 
  -5  -4   7     1720.57     1637.48     30.56 o 
  -4  -4   7       44.38       44.95      7.24 o 
  -3  -4   7     1852.27     1724.01     28.69 o 
  -2  -4   7       49.66       72.48      7.35 o 
  -1  -4   7        1.64       -0.12      4.15 o 
   0  -4   7        2.03        0.26      4.79 o 
   1  -4   7      627.77      596.77     16.70 o 
   2  -4   7     2596.62     2464.09     43.10 o 
   3  -4   7      173.72      178.03     11.36 o 
   4  -4   7      368.66      359.09     22.20 o 
   5  -4   7        0.78       16.60     10.54 o 
   6  -4   7      283.21      279.16     27.00 o 
   7  -4   7       51.54       69.73     11.24 o 
  -9  -3   7       29.06      108.97     20.69 o 
  -8  -3   7      197.14      248.13     28.65 o 
  -7  -3   7      180.49      217.85     14.31 o 
  -6  -3   7       24.75       30.52      5.74 o 
  -5  -3   7      307.88      282.79     14.26 o 
  -4  -3   7       21.11       20.39      6.21 o 
  -3  -3   7     1501.52     1510.69     26.13 o 
  -2  -3   7     2270.39     2116.64     29.35 o 
  -1  -3   7      178.84      186.06      9.58 o 
   0  -3   7       21.62       52.55      7.31 o 
   1  -3   7      167.19      205.15      9.94 o 
   2  -3   7       33.63       38.72      9.43 o 
   3  -3   7        3.57       11.45      5.79 o 
   4  -3   7     1168.62     1076.38     32.25 o 
   5  -3   7      858.70      809.01     29.41 o 
   6  -3   7       18.23       41.82      8.62 o 
   7  -3   7      148.00      179.58     23.19 o 
   8  -3   7      116.09      147.55     16.47 o 
  -8  -2   7       28.71       82.29     18.19 o 
  -7  -2   7      410.15      431.15     22.18 o 
  -6  -2   7      528.59      474.18     32.97 o 
  -5  -2   7      247.01      296.56     14.28 o 
  -4  -2   7     1300.42     1370.19     26.32 o 
  -3  -2   7      789.10      869.12     25.26 o 
  -2  -2   7       15.27       18.07      4.88 o 
  -1  -2   7      870.67      806.50     21.46 o 
   0  -2   7     3754.20     3750.19     35.76 o 
   1  -2   7     1132.11      969.15     25.03 o 
   2  -2   7      131.26      170.86      9.28 o 
   3  -2   7      151.39      111.28      8.86 o 
   4  -2   7     1479.61     1403.90     29.68 o 
   5  -2   7     1112.58     1110.69     73.55 o 
   6  -2   7      469.50      449.18     22.41 o 
   7  -2   7      783.75      772.71     31.72 o 
   8  -2   7        3.06       60.07     15.23 o 
  -8  -1   7      180.25      240.71     18.74 o 
  -7  -1   7        3.10       31.16     17.20 o 
  -6  -1   7      839.54      838.90     35.47 o 
  -5  -1   7       62.31       74.68     10.90 o 
  -4  -1   7      661.36      623.83     18.18 o 
  -3  -1   7      446.14      412.82     14.16 o 
  -2  -1   7       37.28       48.93      6.13 o 
  -1  -1   7     1765.17     1919.80     23.30 o 
   0  -1   7      121.46       90.45     10.46 o 
   1  -1   7      154.17      117.15     10.93 o 
   2  -1   7      227.40      193.90      8.86 o 
   3  -1   7       30.09       16.34      5.23 o 
   4  -1   7      170.27      164.12     11.71 o 
   5  -1   7      173.18      207.48     24.79 o 
   6  -1   7        7.55       33.15     20.43 o 
   7  -1   7      345.62      391.53     21.68 o 
   8  -1   7      656.67      657.48     38.66 o 
   9  -1   7      223.56      263.88     22.94 o 
  -8   0   7      444.15      444.81     25.62 o 
  -7   0   7      461.52      451.75     23.95 o 
  -6   0   7      824.65      752.00     29.15 o 
  -5   0   7       71.83       95.14      9.05 o 
  -4   0   7      599.44      594.47     26.70 o 
  -3   0   7     1224.44     1320.66     24.25 o 
  -2   0   7     5795.12     5720.55     50.24 o 
  -1   0   7      872.75      889.30     15.48 o 
   0   0   7     2005.96     2020.55     34.83 o 
   1   0   7     1417.56     1425.64     29.03 o 
   2   0   7      104.82      129.87      7.29 o 
   3   0   7     1128.07     1101.56     20.54 o 
   4   0   7       66.23       71.01      7.86 o 
   5   0   7     2273.15     2207.79     34.68 o 
   6   0   7      531.89      523.45     23.59 o 
   7   0   7       11.37       31.21      6.31 o 
   8   0   7      797.29      736.62     31.11 o 
   9   0   7      742.09      771.62     39.39 o 
  -8   1   7       95.64      152.39     16.26 o 
  -7   1   7      495.22      493.77     25.90 o 
  -6   1   7      331.82      351.29     22.03 o 
  -5   1   7     1039.33      955.18     31.67 o 
  -4   1   7       75.23       77.03      8.60 o 
  -3   1   7       24.01       15.46      5.31 o 
  -2   1   7       97.50      107.26      9.70 o 
  -1   1   7     3161.31     3172.97     48.53 o 
   0   1   7       69.97       72.44      8.46 o 
   1   1   7     7439.45     7284.51    107.95 o 
   2   1   7     1196.97     1167.86     17.81 o 
   3   1   7     1911.63     1907.32     39.08 o 
   4   1   7        2.53        1.47      4.69 o 
   5   1   7      177.24      262.20     13.74 o 
   6   1   7     1307.04     1224.55     27.31 o 
   7   1   7      150.05      173.44     14.90 o 
   8   1   7     1503.47     1391.75     42.13 o 
   9   1   7      255.99      309.29     22.89 o 
  -8   2   7      137.66      213.35     19.34 o 
  -7   2   7      237.47      271.69     21.33 o 
  -6   2   7      437.91      428.56     23.96 o 
  -5   2   7        1.90        4.97     21.38 o 
  -4   2   7     1639.43     1554.70     28.60 o 
  -3   2   7     2076.83     1901.33     29.94 o 
  -2   2   7      531.81      547.41     15.39 o 
  -1   2   7      261.25      251.89     10.09 o 
   0   2   7      519.05      628.96     13.26 o 
   1   2   7     3373.67     3412.73     31.47 o 
   2   2   7     1572.47     1524.16     21.16 o 
   3   2   7        9.51       25.86      8.20 o 
   4   2   7     2959.64     2811.71     39.37 o 
   5   2   7      115.75      127.83     10.14 o 
   6   2   7      159.36      172.20     12.33 o 
   7   2   7      379.40      373.26     21.89 o 
   8   2   7      711.54      740.37     29.23 o 
   9   2   7       67.47      148.87     22.07 o 
  10   2   7      594.22      653.92     45.46 o 
  -7   3   7      429.34      491.13     28.72 o 
  -6   3   7      181.48      198.20     17.99 o 
  -5   3   7       35.13       60.64     15.82 o 
  -4   3   7      365.21      377.64     20.93 o 
  -3   3   7      889.51      826.05     29.02 o 
  -2   3   7     1506.42     1560.72     26.21 o 
  -1   3   7      563.19      600.02     15.56 o 
   0   3   7     3199.26     2999.77     33.11 o 
   1   3   7      161.89      218.91      9.21 o 
   2   3   7     1023.15      936.26     21.11 o 
   3   3   7     2719.50     2950.18     34.40 o 
   4   3   7      211.62      196.40     10.89 o 
   5   3   7     3502.08     3520.86     43.82 o 
   6   3   7      642.33      615.80     19.64 o 
   7   3   7      737.45      709.43     22.54 o 
   8   3   7       13.54       48.14     13.39 o 
   9   3   7       42.81       89.70     16.64 o 
  10   3   7      197.95      276.81     30.59 o 
  -7   4   7      403.49      447.56     33.22 o 
  -6   4   7        2.18       18.18      6.89 o 
  -5   4   7     1956.67     1880.62     49.45 o 
  -4   4   7       19.16       39.24     30.57 o 
  -3   4   7      120.76      137.34     14.55 o 
  -2   4   7      553.85      554.46     16.92 o 
  -1   4   7      828.10      853.83     19.32 o 
   0   4   7      936.59      838.59     18.35 o 
   1   4   7      375.99      346.87     12.21 o 
   2   4   7     2246.11     2323.24     30.11 o 
   3   4   7      494.21      348.65     16.42 o 
   4   4   7      910.33      934.27     20.83 o 
   5   4   7       12.95       14.58      6.26 o 
   6   4   7     1822.42     1693.61     65.84 o 
   7   4   7      242.50      237.76     17.32 o 
   8   4   7      602.75      591.35     26.11 o 
   9   4   7      584.89      638.19     42.40 o 
  -6   5   7       14.18       60.79     18.53 o 
  -5   5   7       23.26       31.58      9.01 o 
  -4   5   7      562.35      498.88     25.29 o 
  -3   5   7       19.15       22.49      9.05 o 
  -2   5   7     1092.27     1021.04     31.43 o 
  -1   5   7     1195.36     1172.24     23.73 o 
   0   5   7       52.89       65.59      9.64 o 
   1   5   7      503.06      527.27     15.65 o 
   2   5   7     3789.80     3856.77     42.69 o 
   3   5   7      112.70      154.48     17.21 o 
   4   5   7      240.16      251.61     12.62 o 
   5   5   7      853.07      839.86     21.22 o 
   6   5   7       57.33       76.47     11.72 o 
   7   5   7      238.42      289.88     19.07 o 
   8   5   7        0.81       25.89      7.19 o 
   9   5   7      711.68      715.83     30.62 o 
  10   5   7      247.07      331.91     33.52 o 
  -6   6   7     1180.27     1138.29     76.70 o 
  -5   6   7      570.61      586.68     30.23 o 
  -4   6   7      604.67      556.73     27.47 o 
  -3   6   7      193.92      239.12     18.89 o 
  -2   6   7      422.23      387.10     37.69 o 
  -1   6   7       21.52       29.95      6.69 o 
   0   6   7       28.93       53.84      7.65 o 
   1   6   7     1286.76     1278.65     25.33 o 
   2   6   7     2114.97     2008.23     31.58 o 
   3   6   7      570.61      520.33     17.74 o 
   4   6   7      438.37      437.73     15.78 o 
   5   6   7     2505.91     2427.83     48.15 o 
   6   6   7      145.07      131.00     13.96 o 
   7   6   7      336.56      377.11     21.17 o 
   8   6   7        1.12       30.39     14.65 o 
   9   6   7      204.90      271.21     27.45 o 
  10   6   7       27.81       35.13      9.24 o 
  -5   7   7      301.40      331.67     24.69 o 
  -4   7   7       20.83       40.01      9.83 o 
  -3   7   7      744.49      725.72     31.12 o 
  -2   7   7      422.22      435.09     30.90 o 
  -1   7   7       30.76       36.61      9.49 o 
   0   7   7      320.10      297.14     19.21 o 
   1   7   7      203.19      202.73     12.66 o 
   2   7   7      102.38      109.82      9.96 o 
   3   7   7     1776.72     1756.71     31.13 o 
   4   7   7        8.63       14.38      7.60 o 
   5   7   7       38.98       43.78      9.59 o 
   6   7   7       44.33       54.00      9.80 o 
   7   7   7       34.84       76.89     13.88 o 
   8   7   7      296.46      304.08     21.26 o 
   9   7   7      349.60      407.22     24.86 o 
  10   7   7        2.15       54.37     11.02 o 
  -4   8   7      331.25      386.04     26.16 o 
  -3   8   7      123.87      142.35     20.67 o 
  -2   8   7       80.89      105.10     14.07 o 
  -1   8   7      760.77      767.24     29.87 o 
   0   8   7        1.05       -5.56      9.77 o 
   1   8   7       87.41      110.21      9.81 o 
   2   8   7       95.04      105.83     14.37 o 
   3   8   7        3.36        0.27      6.16 o 
   4   8   7      202.07      182.43     15.92 o 
   5   8   7      190.49      214.21     57.38 o 
   6   8   7     1984.31     1874.25     50.21 o 
   7   8   7     1089.88     1041.36     49.67 o 
   8   8   7      139.84      158.25     20.51 o 
   9   8   7      550.30      602.87     29.27 o 
  -3   9   7      658.99      719.25     33.09 o 
  -2   9   7        6.13       32.05      9.43 o 
  -1   9   7     1561.63     1360.29     65.16 o 
   0   9   7       64.80       84.87     12.64 o 
   1   9   7        8.16       26.87      5.89 o 
   2   9   7     1131.95     1055.20     37.58 o 
   3   9   7      935.23      928.99     31.22 o 
   4   9   7       19.59       35.33      7.82 o 
   5   9   7      154.17      167.33     15.43 o 
   6   9   7      580.99      543.28     25.63 o 
   7   9   7       32.47       60.33     10.19 o 
   8   9   7       32.13       63.59     10.45 o 
   9   9   7      244.24      309.98     23.10 o 
  -2  10   7       30.86       60.21     19.11 o 
  -1  10   7       42.21       78.65     12.71 o 
   0  10   7      114.89      168.19     17.00 o 
   1  10   7      911.19      915.01     47.63 o 
   2  10   7     1109.67     1105.74     35.11 o 
   3  10   7      769.78      727.49     28.81 o 
   4  10   7       24.86       38.89      8.45 o 
   5  10   7       28.28       53.79     18.55 o 
   6  10   7      856.19      855.66     33.76 o 
   7  10   7      296.41      322.23     22.40 o 
   8  10   7      149.32      217.04     19.42 o 
  -1  11   7       45.89      107.02     32.92 o 
   0  11   7      379.19      448.34     38.45 o 
   1  11   7        5.39       26.61      7.96 o 
   2  11   7      461.09      500.44     36.81 o 
   3  11   7        3.62       17.96      6.02 o 
   4  11   7     1049.26     1052.96     37.43 o 
   5  11   7      304.43      341.07     23.05 o 
   6  11   7      181.37      217.89     20.66 o 
   7  11   7       10.13       41.87     14.42 o 
   8  11   7        0.21       48.05      8.60 o 
   2  12   7      162.54      226.00     27.76 o 
   3  12   7      421.35      441.83     34.96 o 
   4  12   7      253.10      336.38     25.89 o 
   5  12   7      409.85      467.17     27.79 o 
   6  12   7      164.18      172.87     18.07 o 
  -5 -11   8      135.79      218.88     25.34 o 
  -4 -11   8      578.55      571.41     24.47 o 
  -3 -11   8       18.14       67.97      9.23 o 
  -2 -11   8      713.22      722.60     26.24 o 
  -1 -11   8      718.83      704.86     45.69 o 
   0 -11   8       33.59       57.76     10.72 o 
  -6 -10   8       68.36      128.10     22.77 o 
  -5 -10   8        0.57       42.96      6.94 o 
  -4 -10   8       88.37       83.30     10.71 o 
  -3 -10   8        3.33       26.15      5.72 o 
  -2 -10   8      169.59      167.26     13.41 o 
  -1 -10   8      302.80      318.69     17.34 o 
   0 -10   8       66.37      149.62     22.79 o 
   1 -10   8      472.68      472.72     34.21 o 
   2 -10   8       95.29      124.16     46.59 o 
  -7  -9   8      606.75      619.27     25.97 o 
  -6  -9   8     1032.25     1038.77     32.73 o 
  -5  -9   8      272.46      326.24     19.26 o 
  -4  -9   8      224.99      290.58     17.74 o 
  -3  -9   8       16.54       31.53      7.04 o 
  -2  -9   8      437.79      431.15     19.11 o 
  -1  -9   8       74.26      110.61     20.03 o 
   0  -9   8     1879.21     1811.86     67.99 o 
   1  -9   8       18.22       34.09     15.85 o 
   2  -9   8       41.12       63.50     17.30 o 
   3  -9   8       55.10      104.97     13.61 o 
  -7  -8   8      347.11      364.87     20.48 o 
  -6  -8   8      256.13      296.50     18.41 o 
  -5  -8   8       17.05       32.59      7.06 o 
  -4  -8   8      452.07      509.46     34.17 o 
  -3  -8   8      843.55      776.02     47.41 o 
  -2  -8   8       46.30       54.54     10.49 o 
  -1  -8   8      175.69      194.37     16.08 o 
   0  -8   8       16.81       42.53      7.92 o 
   1  -8   8      751.51      724.62     29.00 o 
   2  -8   8       18.83       50.15     17.94 o 
   3  -8   8      656.55      634.84     29.67 o 
   4  -8   8       10.18       65.81     10.51 o 
  -8  -7   8       23.77       76.22     20.31 o 
  -7  -7   8      255.99      279.51     17.66 o 
  -6  -7   8       28.45       40.72      8.58 o 
  -5  -7   8       15.83       46.57     12.86 o 
  -4  -7   8     1286.42     1246.42     54.24 o 
  -3  -7   8      841.20      782.51     28.77 o 
  -2  -7   8      135.87      125.54     10.59 o 
  -1  -7   8     1903.82     1773.74     33.54 o 
   0  -7   8       26.54       32.34      7.58 o 
   1  -7   8       93.82      100.08      9.33 o 
   2  -7   8       38.33       65.48     10.06 o 
   3  -7   8     1383.56     1312.14     46.21 o 
   4  -7   8      635.70      644.03     44.88 o 
   5  -7   8      360.82      368.56     24.99 o 
  -8  -6   8      543.01      569.51     23.26 o 
  -7  -6   8      132.04      176.73     14.23 o 
  -6  -6   8       32.33       41.59      8.08 o 
  -5  -6   8       10.94       19.88      8.58 o 
  -4  -6   8        1.38        4.09      6.94 o 
  -3  -6   8      272.02      275.59     13.75 o 
  -2  -6   8      177.53      170.83     11.55 o 
  -1  -6   8      101.27      116.67     10.41 o 
   0  -6   8      516.54      532.96     18.70 o 
   1  -6   8      178.43      164.00     11.66 o 
   2  -6   8      207.61      221.07     20.56 o 
   3  -6   8     1198.90     1112.42     37.36 o 
   4  -6   8      185.09      244.92     34.04 o 
   5  -6   8      737.21      660.22     30.18 o 
   6  -6   8      517.34      522.05     39.96 o 
  -8  -5   8       78.77      111.52     11.24 o 
  -7  -5   8       28.33       54.15      8.70 o 
  -6  -5   8        1.54       11.60      7.57 o 
  -5  -5   8      106.34      135.79     13.67 o 
  -4  -5   8      697.20      708.58     36.09 o 
  -3  -5   8     2845.43     2696.88     38.44 o 
  -2  -5   8      183.57      210.25     12.06 o 
  -1  -5   8      155.48      134.98     13.82 o 
   0  -5   8      750.94      673.02     19.61 o 
   1  -5   8      149.05      129.61     10.28 o 
   2  -5   8       22.92       28.70      6.99 o 
   3  -5   8       44.59       44.74      9.81 o 
   4  -5   8      118.33      136.14     23.98 o 
   5  -5   8      151.81      204.98     17.66 o 
   6  -5   8      310.03      347.14     23.94 o 
   7  -5   8       33.14       62.48     10.63 o 
  -8  -4   8        2.53       50.92      6.60 o 
  -7  -4   8     1315.66     1223.19     31.89 o 
  -6  -4   8      256.67      310.21     19.29 o 
  -5  -4   8      425.98      411.52     16.34 o 
  -4  -4   8      141.00      139.75     10.68 o 
  -3  -4   8     1653.36     1605.81     28.75 o 
  -2  -4   8     2512.57     2376.21     34.04 o 
  -1  -4   8      109.57      118.83      9.19 o 
   0  -4   8     1129.81     1140.96     23.14 o 
   1  -4   8       35.21       45.96      9.74 o 
   2  -4   8      390.64      365.10     14.62 o 
   3  -4   8      394.96      411.02     16.06 o 
   4  -4   8     1066.01      964.71     32.53 o 
   5  -4   8       44.98       62.85      9.90 o 
   6  -4   8       87.17      119.64     14.06 o 
   7  -4   8        9.52       43.08      8.44 o 
  -8  -3   8        0.78       29.80     11.28 o 
  -7  -3   8       29.31       40.16      7.64 o 
  -6  -3   8      227.26      272.91     14.68 o 
  -5  -3   8       10.05       18.89      5.16 o 
  -4  -3   8      879.36      809.09     21.35 o 
  -3  -3   8      943.93      902.78     28.30 o 
  -2  -3   8       32.71       20.21      5.82 o 
  -1  -3   8       27.40       17.09      5.37 o 
   0  -3   8     1463.17     1408.26     23.61 o 
   1  -3   8     2185.87     2265.70     30.82 o 
   2  -3   8      424.06      395.55     14.18 o 
   3  -3   8      852.66      780.85     34.23 o 
   4  -3   8       25.19       29.67      8.71 o 
   5  -3   8      361.28      396.99     21.35 o 
   6  -3   8      210.12      233.96     18.70 o 
   7  -3   8      506.87      485.51     25.80 o 
   8  -3   8        5.06       58.53      8.73 o 
  -8  -2   8      506.45      556.23     39.50 o 
  -7  -2   8       74.92      100.95     12.22 o 
  -6  -2   8       24.27       38.11      5.67 o 
  -5  -2   8        9.20       22.99      5.91 o 
  -4  -2   8      981.63      919.54     28.07 o 
  -3  -2   8     2355.09     2368.61     33.71 o 
  -2  -2   8       25.12       26.86      8.55 o 
  -1  -2   8      122.95      117.62      8.33 o 
   0  -2   8      678.15      661.31     14.38 o 
   1  -2   8     1714.71     1734.53     34.54 o 
   2  -2   8      959.84      892.66     19.20 o 
   3  -2   8     1205.89     1144.14     50.46 o 
   4  -2   8      405.45      410.50     16.00 o 
   5  -2   8      722.47      659.84     26.58 o 
   6  -2   8        1.39       22.73      5.87 o 
   7  -2   8      112.74      135.84     14.79 o 
   8  -2   8      247.94      309.49     22.82 o 
  -8  -1   8      199.20      260.99     30.16 o 
  -7  -1   8      503.52      528.83     25.16 o 
  -6  -1   8      298.62      300.81     14.21 o 
  -5  -1   8      157.71      188.37     11.88 o 
  -4  -1   8       30.84       29.92      7.11 o 
  -3  -1   8      492.26      519.48     16.16 o 
  -2  -1   8     3815.29     3763.83     39.95 o 
  -1  -1   8      148.06      143.12      7.63 o 
   0  -1   8      882.65      833.68     24.17 o 
   1  -1   8      830.84      741.04     16.82 o 
   2  -1   8       28.21       26.66      6.76 o 
   3  -1   8       32.57       21.81      5.95 o 
   4  -1   8     1694.08     1664.83     30.14 o 
   5  -1   8      286.77      285.05     14.30 o 
   6  -1   8      570.86      572.90     25.07 o 
   7  -1   8       20.47       41.47     17.53 o 
   8  -1   8       69.56       88.00     12.04 o 
   9  -1   8      424.69      488.62     28.29 o 
  -8   0   8       39.09       85.42     11.79 o 
  -7   0   8      338.39      336.67     22.01 o 
  -6   0   8     1583.88     1435.41     53.89 o 
  -5   0   8     1243.44     1185.96     27.05 o 
  -4   0   8      371.73      348.68     14.98 o 
  -3   0   8        6.82        3.34      5.27 o 
  -2   0   8     1008.19     1080.94     20.56 o 
  -1   0   8      345.59      294.78      9.66 o 
   0   0   8        2.85        1.14      5.40 o 
   1   0   8     7669.54     7956.86     82.13 o 
   2   0   8      770.60      766.49     15.03 o 
   3   0   8     2775.26     2759.13     48.62 o 
   4   0   8     1412.44     1374.13     25.97 o 
   5   0   8      767.10      727.78     20.77 o 
   6   0   8        2.98       13.05      5.03 o 
   7   0   8      436.54      478.08     37.84 o 
   8   0   8      521.33      530.08     66.95 o 
   9   0   8      397.54      471.69     27.31 o 
  -8   1   8      149.96      185.92     43.33 o 
  -7   1   8      141.15      162.09     16.54 o 
  -6   1   8      320.98      326.77     21.36 o 
  -5   1   8       28.32       52.95      9.72 o 
  -4   1   8      696.29      658.41     19.40 o 
  -3   1   8     4450.26     4282.97     47.87 o 
  -2   1   8       65.12       80.20      7.93 o 
  -1   1   8     1253.08     1120.41     23.06 o 
   0   1   8        5.14        6.45      5.68 o 
   1   1   8      511.96      438.41     17.88 o 
   2   1   8     1094.60     1102.65     16.91 o 
   3   1   8     1069.34     1011.77     19.54 o 
   4   1   8      671.30      641.22     21.35 o 
   5   1   8     2387.61     2311.23     35.75 o 
   6   1   8      404.57      424.05     18.06 o 
   7   1   8       54.15       74.96     10.35 o 
   8   1   8      938.03      905.12     52.12 o 
   9   1   8       18.77       79.85     10.59 o 
  -7   2   8      693.46      699.87     31.80 o 
  -6   2   8      529.86      535.97     26.42 o 
  -5   2   8      230.80      266.24     36.11 o 
  -4   2   8       15.84       24.33      6.12 o 
  -3   2   8       87.10       91.74      9.03 o 
  -2   2   8     2231.99     2342.23     32.64 o 
  -1   2   8      120.32      111.58      8.15 o 
   0   2   8     3418.57     3052.35     43.11 o 
   1   2   8      147.75      194.16     13.17 o 
   2   2   8     4521.64     4545.64     40.28 o 
   3   2   8      355.19      309.46     11.70 o 
   4   2   8     1120.28     1066.37     22.85 o 
   5   2   8       98.31       94.23     11.03 o 
   6   2   8     2784.20     2684.92     41.43 o 
   7   2   8      412.76      421.39     16.70 o 
   8   2   8      251.22      325.47     20.61 o 
   9   2   8       42.55      105.45     18.16 o 
  -7   3   8      132.23      207.48     19.85 o 
  -6   3   8       48.07       74.41     12.07 o 
  -5   3   8     1900.32     1868.87     47.92 o 
  -4   3   8      215.30      202.80     16.76 o 
  -3   3   8       14.28       19.94      6.76 o 
  -2   3   8      306.37      290.22     17.52 o 
  -1   3   8     1360.32     1300.83     23.22 o 
   0   3   8       23.14       25.26      5.57 o 
   1   3   8     1400.83     1425.27     21.69 o 
   2   3   8      575.49      468.73     21.47 o 
   3   3   8       66.87       84.47      7.44 o 
   4   3   8       80.28       88.45      8.67 o 
   5   3   8       72.20       86.34      9.32 o 
   6   3   8      120.03      109.56     10.62 o 
   7   3   8        3.51       19.65      5.81 o 
   8   3   8       17.35       32.33      6.88 o 
   9   3   8     3471.96     3309.93     99.99 o 
  -6   4   8      262.68      326.54     23.55 o 
  -5   4   8       11.68       32.94      8.09 o 
  -4   4   8       92.53      144.83     14.74 o 
  -3   4   8      899.92      846.39     29.50 o 
  -2   4   8     2016.49     1933.77     36.03 o 
  -1   4   8     1381.80     1292.43     37.50 o 
   0   4   8      301.56      281.18     12.16 o 
   1   4   8      936.89      797.58     18.05 o 
   2   4   8     4286.32     4386.98     44.48 o 
   3   4   8      112.73       89.50      8.01 o 
   4   4   8       43.04       46.50      7.20 o 
   5   4   8     2394.64     2238.82     35.28 o 
   6   4   8      154.90      161.74     15.49 o 
   7   4   8        1.21       24.79      8.65 o 
   8   4   8       37.16       44.19     25.84 o 
   9   4   8       27.23       48.38     12.63 o 
  10   4   8      409.34      482.09     37.59 o 
  -6   5   8     1127.75     1109.04     54.37 o 
  -5   5   8       61.04       92.47     12.74 o 
  -4   5   8       89.03      117.69     14.36 o 
  -3   5   8       96.75      100.68     13.33 o 
  -2   5   8     1128.60     1139.53     37.78 o 
  -1   5   8       94.62      110.95      9.69 o 
   0   5   8     1819.64     1767.45     29.35 o 
   1   5   8       11.61       16.68      5.76 o 
   2   5   8      301.73      291.39     12.74 o 
   3   5   8        5.52        0.08      4.92 o 
   4   5   8        2.49        5.95      5.57 o 
   5   5   8      743.20      682.95     20.19 o 
   6   5   8      132.73      123.04     28.75 o 
   7   5   8      105.73      133.06     19.39 o 
   8   5   8       88.58      143.22     14.46 o 
   9   5   8      279.93      369.07     24.73 o 
  10   5   8       66.14      110.81     19.27 o 
  -5   6   8      153.05      197.77     19.20 o 
  -4   6   8       60.07       67.23     14.41 o 
  -3   6   8      376.78      372.86     23.25 o 
  -2   6   8      168.18      169.66     15.57 o 
  -1   6   8       54.33       59.90      8.02 o 
   0   6   8      694.72      613.28     18.75 o 
   1   6   8     3867.73     3795.00     46.08 o 
   2   6   8      224.67      239.80     12.93 o 
   3   6   8      968.90      987.06     22.98 o 
   4   6   8       93.74       77.05      8.89 o 
   5   6   8      346.34      342.25     19.43 o 
   6   6   8      183.68      236.44     19.88 o 
   7   6   8      305.90      328.37     20.72 o 
   8   6   8        4.81       44.48      7.82 o 
   9   6   8      237.12      342.13     22.33 o 
  10   6   8        6.60       61.70     11.78 o 
  -5   7   8        1.86       48.25     15.10 o 
  -4   7   8      616.21      628.43     30.46 o 
  -3   7   8       89.10       97.59     19.16 o 
  -2   7   8      227.79      238.36     19.05 o 
  -1   7   8      832.43      839.76     29.83 o 
   0   7   8      263.45      279.23     14.37 o 
   1   7   8     1518.58     1503.97     29.85 o 
   2   7   8      418.69      392.36     16.01 o 
   3   7   8        7.70        8.30      5.86 o 
   4   7   8     1876.17     1790.21     41.84 o 
   5   7   8      410.91      387.59     34.75 o 
   6   7   8      593.30      530.23     23.84 o 
   7   7   8       12.94       30.66     10.28 o 
   8   7   8      127.28      170.09     16.13 o 
   9   7   8       12.61       67.34     23.70 o 
  -4   8   8        7.74       66.77     11.78 o 
  -3   8   8      114.96      163.34     39.52 o 
  -2   8   8      223.04      278.68     21.04 o 
  -1   8   8      569.29      531.39     25.40 o 
   0   8   8      137.65      155.06     14.92 o 
   1   8   8       17.55       38.39      6.17 o 
   2   8   8      461.16      464.63     17.56 o 
   3   8   8        0.06        6.28      6.09 o 
   4   8   8      294.40      316.44     18.74 o 
   5   8   8      467.50      474.07     22.35 o 
   6   8   8      762.32      713.39     43.89 o 
   7   8   8      209.49      227.48     18.20 o 
   8   8   8      189.12      246.31     28.96 o 
   9   8   8       66.10      123.34     15.64 o 
  -3   9   8      433.58      465.17     28.53 o 
  -2   9   8      390.02      405.76     25.85 o 
  -1   9   8      259.77      296.21     21.53 o 
   0   9   8       95.82      100.06     12.97 o 
   1   9   8     1881.10     1924.53     36.50 o 
   2   9   8      396.38      415.67     20.49 o 
   3   9   8      875.09      875.70     33.80 o 
   4   9   8      241.16      257.40     36.51 o 
   5   9   8      127.74      138.57     14.11 o 
   6   9   8       76.79      103.97     21.63 o 
   7   9   8       43.71       78.62     11.52 o 
   8   9   8      635.89      617.30     29.98 o 
   9   9   8      150.63      204.34     30.05 o 
  -2  10   8      593.45      625.17     59.94 o 
  -1  10   8      507.17      583.47     28.66 o 
   0  10   8       29.75       46.59     10.78 o 
   1  10   8       96.00      175.18     21.97 o 
   2  10   8      806.11      928.16     32.06 o 
   3  10   8       33.32       54.55      9.34 o 
   4  10   8     1917.60     1834.25     48.15 o 
   5  10   8      180.46      188.17     36.38 o 
   6  10   8      652.27      609.87     28.54 o 
   7  10   8      794.97      744.11     32.37 o 
   8  10   8        0.85       32.52      7.92 o 
   0  11   8      961.96     1053.97     54.99 o 
   1  11   8       13.11       49.17     11.35 o 
   2  11   8      799.17      722.76     44.37 o 
   3  11   8      171.69      226.47     18.30 o 
   4  11   8      338.71      373.91     23.66 o 
   5  11   8      228.67      283.05     20.83 o 
   6  11   8      865.79      830.78     34.77 o 
   7  11   8      391.58      438.64     27.08 o 
   2  12   8      491.53      607.44     42.73 o 
   3  12   8     2341.75     2293.16     86.21 o 
   4  12   8       68.73      130.36     15.34 o 
   5  12   8      769.80      840.08     35.46 o 
   6  12   8       16.37       54.05     17.79 o 
  -3 -11   9      478.18      476.46     28.04 o 
  -2 -11   9       79.43      113.74     14.35 o 
  -5 -10   9      106.97      129.91     16.93 o 
  -4 -10   9      184.72      193.46     19.82 o 
  -3 -10   9       19.44       42.23      8.58 o 
  -2 -10   9      234.40      284.40     30.08 o 
  -1 -10   9      464.34      496.51     25.52 o 
  -6  -9   9       73.80      102.80     19.88 o 
  -5  -9   9        4.50       23.11     12.78 o 
  -4  -9   9      739.23      682.98     50.16 o 
  -2  -9   9      608.59      546.49     36.94 o 
  -1  -9   9       64.18      109.30     18.35 o 
   1  -9   9       66.41       74.99     11.40 o 
   2  -9   9        3.48       57.03      8.80 o 
   3  -9   9      745.74      789.83     35.18 o 
  -7  -8   9        9.16       81.64     13.65 o 
  -6  -8   9      192.06      242.91     23.62 o 
  -5  -8   9       43.89       79.30     22.56 o 
  -4  -8   9      260.01      332.83     31.94 o 
  -3  -8   9       98.10      134.20     21.91 o 
  -2  -8   9      198.58      228.73     26.38 o 
  -1  -8   9      678.28      705.07     46.51 o 
   0  -8   9      105.28      144.76     14.85 o 
   1  -8   9      205.95      258.81     18.52 o 
   2  -8   9        2.31       37.29      6.60 o 
   3  -8   9        7.63       62.21      9.67 o 
   4  -8   9       48.58      127.67     15.29 o 
  -7  -7   9        1.52       46.44     10.02 o 
  -6  -7   9      451.83      465.35     28.66 o 
  -5  -7   9      387.77      425.25     32.37 o 
  -4  -7   9       24.54       67.33     17.04 o 
  -3  -7   9      431.97      429.46     34.40 o 
  -2  -7   9      139.49      166.52     19.01 o 
  -1  -7   9        1.77       13.45      5.85 o 
   0  -7   9      824.61      815.49     23.64 o 
   1  -7   9     1899.46     1727.40     34.17 o 
   2  -7   9      795.29      825.75     31.05 o 
   3  -7   9       20.33       28.59      7.22 o 
   4  -7   9      510.48      543.28     28.27 o 
   5  -7   9      229.53      291.66     22.68 o 
  -8  -6   9        5.00       72.35     14.27 o 
  -7  -6   9       20.15       56.62     10.99 o 
  -6  -6   9      410.60      443.15     32.37 o 
  -5  -6   9       52.37      101.11     17.20 o 
  -4  -6   9        8.46       17.73     10.23 o 
  -3  -6   9     1147.24     1131.00     53.05 o 
  -2  -6   9      334.16      340.58     18.71 o 
  -1  -6   9      566.13      554.44     57.07 o 
   0  -6   9       98.27       95.42     11.65 o 
   1  -6   9     1843.73     1796.10     33.89 o 
   2  -6   9      105.63      147.15     18.22 o 
   3  -6   9      166.60      223.99     24.14 o 
   4  -6   9      527.17      582.33     37.22 o 
   5  -6   9      208.59      230.42     19.68 o 
   6  -6   9        0.16       47.82     16.25 o 
  -8  -5   9       46.11      111.09     29.95 o 
  -7  -5   9     1084.04     1105.12     39.38 o 
  -6  -5   9       19.19       48.81     10.49 o 
  -5  -5   9      194.89      210.87     22.93 o 
  -4  -5   9      844.12      788.25     27.07 o 
  -3  -5   9      640.28      619.91     39.70 o 
  -2  -5   9        4.77        8.33      6.64 o 
  -1  -5   9      193.44      158.26     14.62 o 
   0  -5   9       60.25       83.74     16.40 o 
   1  -5   9       12.06       12.90      5.91 o 
   2  -5   9        0.08        1.01      5.50 o 
   3  -5   9     1121.74     1072.61     68.61 o 
   4  -5   9     1353.17     1333.31     71.60 o 
   5  -5   9       10.48       31.27      6.92 o 
   6  -5   9       26.13       54.27     14.13 o 
  -7  -4   9     1003.99      975.71     95.24 o 
  -6  -4   9      800.81      840.38     42.89 o 
  -5  -4   9      311.20      337.98     18.28 o 
  -4  -4   9     1799.44     1749.89     40.42 o 
  -3  -4   9      368.70      348.13     18.51 o 
  -2  -4   9      652.23      575.44     40.26 o 
  -1  -4   9        1.71        3.60      7.38 o 
   0  -4   9     2380.00     2152.38     55.95 o 
   1  -4   9      200.87      225.87     11.99 o 
   2  -4   9     2188.80     2033.68     33.53 o 
   3  -4   9       54.51       79.02      8.98 o 
   4  -4   9      362.66      391.71     22.19 o 
   5  -4   9        0.98       35.78      9.03 o 
   6  -4   9       48.61       75.59     12.28 o 
   7  -4   9      154.97      191.66     37.83 o 
  -6  -3   9        9.85       39.52      6.62 o 
  -5  -3   9      269.09      281.18     17.59 o 
  -4  -3   9     1157.47     1122.61     37.71 o 
  -3  -3   9     1067.18      935.01     39.03 o 
  -2  -3   9     1039.09     1040.90     34.85 o 
  -1  -3   9      193.78      237.28     16.44 o 
   0  -3   9      266.19      266.67     17.11 o 
   1  -3   9      160.74      152.54     14.43 o 
   2  -3   9      337.33      318.63     13.37 o 
   3  -3   9     1488.05     1456.97     28.27 o 
   4  -3   9       71.67       77.00     24.96 o 
   5  -3   9     1988.33     1946.71     47.54 o 
   6  -3   9      289.60      357.53     21.80 o 
   7  -3   9       89.29       95.13     12.98 o 
  -6  -2   9     1141.24     1136.97     34.08 o 
  -5  -2   9      451.15      467.79     18.52 o 
  -4  -2   9       17.89       25.22     12.20 o 
  -3  -2   9        6.17        4.93      6.63 o 
  -2  -2   9     3551.40     3436.16     54.94 o 
  -1  -2   9     1270.26     1365.11     33.17 o 
   0  -2   9     1297.03     1192.52     30.96 o 
   1  -2   9     2765.08     2736.26     47.51 o 
   2  -2   9      274.81      227.08     11.10 o 
   3  -2   9      157.64      170.48     11.08 o 
   4  -2   9     2198.29     2205.00     35.81 o 
   5  -2   9     1210.80     1200.71     36.08 o 
   6  -2   9      815.60      802.14     41.46 o 
   7  -2   9      172.55      238.74     32.13 o 
   8  -2   9      855.97      803.82     35.44 o 
  -7  -1   9        3.49       59.11     12.14 o 
  -6  -1   9     2195.87     2105.61     44.52 o 
  -5  -1   9      116.28      151.29     20.12 o 
  -4  -1   9      763.31      731.99     35.56 o 
  -3  -1   9      611.60      577.32     22.71 o 
  -2  -1   9        7.37        5.68      6.66 o 
  -1  -1   9      103.97      158.32     26.49 o 
   0  -1   9       82.37       91.60     11.35 o 
   1  -1   9     4021.20     3967.75     57.49 o 
   2  -1   9     1340.98     1333.04     32.84 o 
   3  -1   9       31.24       28.13      6.16 o 
   4  -1   9      825.23      790.47     42.42 o 
   5  -1   9      528.80      579.42     20.84 o 
   6  -1   9        6.13       23.58      7.22 o 
   7  -1   9      214.92      268.21     19.62 o 
   8  -1   9      650.86      639.00     30.15 o 
  -7   0   9       48.84       92.62     17.43 o 
  -6   0   9       16.49       52.53      8.63 o 
  -5   0   9      101.09      126.94     10.40 o 
  -4   0   9       13.42        9.83      9.30 o 
  -3   0   9     3367.00     3179.11     88.61 o 
  -2   0   9     1120.86     1130.27     44.45 o 
  -1   0   9     3209.56     3169.55     50.58 o 
   0   0   9      780.35      736.35     62.81 o 
   1   0   9      722.60      624.72     22.37 o 
   2   0   9       14.21       13.74      7.15 o 
   3   0   9     6059.22     5880.74     54.40 o 
   4   0   9      179.25      179.02     11.52 o 
   5   0   9     1826.73     1785.38     32.44 o 
   6   0   9       86.91      123.64     11.00 o 
   7   0   9       19.08       49.89      8.55 o 
   8   0   9       75.63      134.36     14.22 o 
   9   0   9       62.49      107.88     13.78 o 
  -7   1   9      883.38      789.53     47.27 o 
  -6   1   9       44.26       72.60     16.18 o 
  -5   1   9      595.80      560.27     24.79 o 
  -4   1   9      259.60      263.74     13.75 o 
  -3   1   9       46.80       54.89      7.69 o 
  -2   1   9     1403.30     1327.39     32.97 o 
  -1   1   9        6.19       13.38      6.80 o 
   0   1   9     1293.47     1142.55     29.62 o 
   1   1   9      588.27      586.23     21.74 o 
   2   1   9     1649.35     1690.51     36.49 o 
   3   1   9      576.59      559.87     15.22 o 
   4   1   9      803.89      798.00     20.03 o 
   5   1   9      208.50      203.11     12.78 o 
   6   1   9     4735.28     4412.04     55.18 o 
   7   1   9        5.98       41.31      9.82 o 
   8   1   9      297.21      314.62     29.98 o 
   9   1   9      102.58      158.40     18.16 o 
  -7   2   9        7.42       31.28     10.49 o 
  -6   2   9      997.85      934.00     34.93 o 
  -5   2   9     1748.81     1675.95     44.61 o 
  -4   2   9      212.60      240.07     13.35 o 
  -3   2   9      396.08      409.94     15.42 o 
  -2   2   9     1732.73     1638.99     36.91 o 
  -1   2   9     1014.28      968.65     28.02 o 
   0   2   9       59.60       91.79     11.17 o 
   1   2   9      987.95      940.12     27.10 o 
   2   2   9     3873.76     3661.22     70.90 o 
   3   2   9      127.19      134.44      8.87 o 
   4   2   9     2359.36     2347.11     33.94 o 
   5   2   9        0.05       -4.47      5.48 o 
   6   2   9       10.81       22.50      8.89 o 
   7   2   9      240.14      256.49     14.24 o 
   8   2   9      675.63      684.23     28.67 o 
   9   2   9      912.69      916.49     50.42 o 
  -6   3   9      226.75      283.79     30.65 o 
  -5   3   9     1553.61     1508.78     43.45 o 
  -4   3   9       30.02       67.03     11.36 o 
  -3   3   9     1618.86     1571.98     29.75 o 
  -2   3   9      309.15      281.57     13.58 o 
  -1   3   9      158.36      148.06     13.45 o 
   0   3   9       44.95       40.19      8.97 o 
   1   3   9       50.25       44.64      9.64 o 
   2   3   9     1560.70     1516.11     22.98 o 
   3   3   9       12.12       -1.98      4.46 o 
   4   3   9       10.93        2.04      5.36 o 
   5   3   9     3618.43     3463.13     45.17 o 
   6   3   9      385.10      399.22     17.02 o 
   7   3   9     1518.55     1602.75     40.77 o 
   8   3   9      135.09      180.80     15.94 o 
   9   3   9      601.49      649.18     41.02 o 
  -6   4   9      126.00      182.88     26.15 o 
  -5   4   9      196.85      217.15     18.47 o 
  -4   4   9      235.95      255.99     18.96 o 
  -3   4   9       44.27       37.47     10.66 o 
  -2   4   9     3482.40     3334.64     43.63 o 
  -1   4   9      134.37      149.60     12.25 o 
   0   4   9      369.16      373.90     13.53 o 
   1   4   9      197.73      163.62      9.76 o 
   2   4   9       17.20       28.67      6.03 o 
   3   4   9      431.50      403.60     17.35 o 
   4   4   9      282.41      282.71     13.27 o 
   5   4   9       29.90       38.16      8.34 o 
   6   4   9      181.70      175.50     15.65 o 
   7   4   9      294.31      290.00     18.69 o 
   8   4   9      229.70      290.96     21.46 o 
   9   4   9      113.16      176.40     22.93 o 
  -5   5   9        8.83       40.53     12.37 o 
  -4   5   9      792.47      755.06     31.61 o 
  -3   5   9       78.68       91.20     12.52 o 
  -2   5   9     1577.86     1469.21     38.28 o 
  -1   5   9       12.42        9.72      6.08 o 
   0   5   9      829.26      846.17     20.97 o 
   1   5   9     1336.49     1224.54     24.51 o 
   2   5   9      429.57      397.19     14.60 o 
   3   5   9      590.89      624.74     18.10 o 
   4   5   9      338.79      309.54     14.16 o 
   5   5   9     1407.99     1292.06     27.91 o 
   6   5   9      443.60      473.20     22.30 o 
   7   5   9      804.28      776.66     29.13 o 
   8   5   9        3.77       13.75     12.33 o 
   9   5   9       73.03      126.75     13.70 o 
  -5   6   9        2.13       40.92     13.52 o 
  -4   6   9      104.77      141.42     19.67 o 
  -3   6   9      357.75      394.49     28.80 o 
  -2   6   9       21.67       34.48     11.43 o 
  -1   6   9     2986.78     2855.04     41.53 o 
   0   6   9        1.00        3.31      5.42 o 
   1   6   9      307.13      301.65     14.38 o 
   2   6   9      592.99      612.82     30.46 o 
   3   6   9      259.17      277.92     14.01 o 
   4   6   9       12.26       18.32      6.48 o 
   5   6   9     1683.58     1530.35     43.50 o 
   6   6   9      239.89      263.99     18.33 o 
   7   6   9        4.93       23.19     11.23 o 
   8   6   9        0.09       31.89     15.69 o 
   9   6   9       17.69       50.05      7.66 o 
  -4   7   9       29.05       70.83     11.24 o 
  -3   7   9       76.71      119.08     14.69 o 
  -2   7   9      674.68      636.77     28.04 o 
  -1   7   9      674.16      576.76     25.24 o 
   0   7   9      384.99      384.57     15.92 o 
   1   7   9     1269.96     1078.73     39.81 o 
   2   7   9     2920.30     2836.79     41.74 o 
   3   7   9      128.42      131.96     10.65 o 
   4   7   9      362.92      343.85     19.12 o 
   5   7   9       21.98       25.96      7.56 o 
   6   7   9     2616.48     2364.55     52.28 o 
   7   7   9       11.53       20.13      6.34 o 
   8   7   9      421.52      474.92     31.63 o 
   9   7   9       33.87       89.79     19.24 o 
  -3   8   9       15.78       40.64     14.51 o 
  -2   8   9      257.66      278.33     49.29 o 
  -1   8   9      263.65      280.63     20.14 o 
   0   8   9        5.30       25.39      9.54 o 
   1   8   9      843.05      856.20     25.36 o 
   2   8   9      204.87      230.50     13.72 o 
   3   8   9     2161.98     2075.93     45.97 o 
   4   8   9      940.42      848.00     46.13 o 
   5   8   9        4.19       23.80     13.11 o 
   6   8   9        1.63       27.29      6.11 o 
   7   8   9      404.49      427.01     27.92 o 
   8   8   9      420.50      501.32     26.02 o 
   9   8   9     1134.97     1146.14     41.49 o 
  -2   9   9      318.78      413.88     25.60 o 
  -1   9   9      574.62      530.84     35.67 o 
   0   9   9      152.42      187.62     17.16 o 
   1   9   9        0.23       26.98      8.23 o 
   2   9   9      208.88      299.69     18.59 o 
   3   9   9        5.11       22.44      5.74 o 
   4   9   9      457.69      495.85     23.50 o 
   5   9   9      821.43      801.07     71.19 o 
   6   9   9     1254.62     1253.08     40.16 o 
   7   9   9      351.43      400.99     23.38 o 
   8   9   9       17.91       57.15     21.79 o 
  -1  10   9      489.81      499.23     26.42 o 
   0  10   9     1139.16     1076.80     37.60 o 
   2  10   9     1533.90     1582.51     59.01 o 
   3  10   9       14.56       43.81      7.31 o 
   4  10   9      339.21      349.76     24.64 o 
   5  10   9       17.07       44.17      7.76 o 
   6  10   9     2132.51     2024.59     53.91 o 
   7  10   9      987.53     1011.22     38.32 o 
   8  10   9      495.27      519.11     36.39 o 
   0  11   9      116.63      204.91     23.22 o 
   1  11   9      398.02      439.40     36.15 o 
   2  11   9      177.98      217.08     25.03 o 
   3  11   9      757.93      760.09     59.52 o 
   4  11   9       59.57      117.29     20.61 o 
   5  11   9      173.33      220.56     18.89 o 
   6  11   9       68.80      129.49     15.15 o 
   7  11   9      300.18      332.09     23.52 o 
   3  12   9       10.05       30.42     10.13 o 
   4  12   9      119.60      126.00     14.82 o 
   5  12   9      224.52      300.01     43.91 o 
  -4 -10  10      396.71      419.70     28.33 o 
  -3 -10  10        3.64       44.25     15.85 o 
  -2 -10  10      311.69      310.94     22.97 o 
  -1 -10  10        8.70       30.72     10.11 o 
  -6  -9  10     1181.83     1141.35     46.09 o 
  -5  -9  10        4.09       29.38      7.40 o 
  -3  -9  10       56.68       86.24     17.47 o 
  -2  -9  10      621.16      509.72     36.02 o 
  -1  -9  10      117.36      144.16     21.41 o 
   1  -9  10      516.19      589.58     42.30 o 
   2  -9  10        4.93       58.05     15.85 o 
  -6  -8  10       83.18      151.00     31.43 o 
  -5  -8  10      172.75      224.12     28.65 o 
  -4  -8  10        1.36       42.76     12.86 o 
  -3  -8  10      535.96      578.82     39.57 o 
  -2  -8  10      408.70      393.61     33.52 o 
  -1  -8  10        3.03       25.74      7.10 o 
   0  -8  10      224.50      231.92     25.79 o 
   1  -8  10      554.95      608.00     42.96 o 
   2  -8  10       14.00       60.16     18.29 o 
   3  -8  10       16.19       67.33     16.97 o 
  -7  -7  10      127.37      168.24     18.17 o 
  -5  -7  10       30.74       57.30     12.07 o 
  -4  -7  10      129.45      146.33     22.99 o 
  -3  -7  10      929.02      983.65     50.06 o 
  -2  -7  10      129.30      188.87     18.42 o 
  -1  -7  10      354.20      354.80     19.73 o 
   0  -7  10      117.81      157.96     14.44 o 
   1  -7  10      727.69      677.93     31.74 o 
   2  -7  10       27.99       34.90     16.15 o 
   3  -7  10      182.28      243.89     31.81 o 
   4  -7  10      915.78      858.70     56.21 o 
  -7  -6  10      288.20      273.99     22.90 o 
  -6  -6  10      269.49      309.15     29.54 o 
  -5  -6  10       20.70       30.19      9.34 o 
  -4  -6  10        8.67       22.83      9.54 o 
  -3  -6  10     1579.80     1590.81     40.58 o 
  -2  -6  10        1.77       10.43      6.89 o 
  -1  -6  10     1536.11     1390.64     47.63 o 
   0  -6  10      408.54      473.70     35.00 o 
   1  -6  10      125.93      148.87     15.13 o 
   2  -6  10        4.99        3.49     10.69 o 
   3  -6  10      197.76      210.64     29.40 o 
   4  -6  10     1173.46     1190.41     63.91 o 
   5  -6  10      449.13      487.78     45.75 o 
  -6  -5  10       35.59       66.11     13.55 o 
  -5  -5  10      782.94      686.61     39.73 o 
  -4  -5  10       22.40       37.29      7.41 o 
  -3  -5  10        4.61       11.99      6.53 o 
  -2  -5  10       85.81       81.90     11.32 o 
  -1  -5  10        8.66       11.56      7.89 o 
   0  -5  10      178.31      200.24     19.72 o 
   1  -5  10        4.29        7.15      8.49 o 
   2  -5  10     1599.52     1455.80     41.74 o 
   3  -5  10       16.00       25.59     14.74 o 
   4  -5  10       14.01       34.11     16.08 o 
   5  -5  10       55.51       76.11     19.90 o 
   6  -5  10      476.58      565.70     48.42 o 
  -7  -4  10       11.44       53.25     11.97 o 
  -6  -4  10       78.88      161.50     20.59 o 
  -5  -4  10      253.99      287.02     19.50 o 
  -4  -4  10      525.32      527.36     28.25 o 
  -3  -4  10      787.27      700.27     41.05 o 
  -2  -4  10     3901.57     3697.68     61.27 o 
  -1  -4  10        1.37        5.54      7.03 o 
   0  -4  10      689.17      555.08     23.90 o 
   1  -4  10      201.25      181.49     15.68 o 
   2  -4  10      276.21      298.10     19.96 o 
   3  -4  10      296.49      332.49     21.04 o 
   4  -4  10      531.11      507.98     42.46 o 
   5  -4  10      861.12      800.45     52.00 o 
   6  -4  10      325.55      312.96     34.50 o 
   7  -4  10       13.80       49.73     13.98 o 
  -7  -3  10     1484.75     1445.91     57.72 o 
  -6  -3  10     1191.17     1173.30     50.72 o 
  -5  -3  10        1.34       27.72     11.87 o 
  -4  -3  10       71.93       85.96     11.04 o 
  -3  -3  10      116.01      134.84     13.30 o 
  -2  -3  10     1559.85     1482.02     52.82 o 
  -1  -3  10      517.94      522.71     22.59 o 
   0  -3  10      194.32      174.05     15.23 o 
   1  -3  10     3450.05     3384.37     57.90 o 
   2  -3  10       86.92       86.28     20.24 o 
   3  -3  10     1501.73     1435.04     38.31 o 
   4  -3  10      818.25      795.28     47.40 o 
   5  -3  10      589.08      658.13     43.71 o 
   6  -3  10      217.37      281.98     32.37 o 
   7  -3  10     1372.52     1278.52     67.36 o 
  -6  -2  10     1708.10     1724.34     44.06 o 
  -5  -2  10     1146.47     1163.16     34.64 o 
  -4  -2  10     2023.44     1870.71     43.24 o 
  -3  -2  10      780.47      726.07     26.23 o 
  -2  -2  10        2.62       -4.83      5.57 o 
  -1  -2  10       15.08        5.62      7.09 o 
   0  -2  10     2233.97     2013.32     58.50 o 
   1  -2  10     1715.94     1658.61     38.61 o 
   2  -2  10      952.80      971.07     30.76 o 
   3  -2  10      666.74      651.71     25.76 o 
   4  -2  10      860.92      890.49     35.77 o 
   5  -2  10       18.43       54.24     14.80 o 
   6  -2  10        1.03       26.48      9.74 o 
   7  -2  10       71.65      123.01     22.20 o 
   8  -2  10     1238.53     1136.47     64.37 o 
  -7  -1  10      233.89      301.12     29.04 o 
  -6  -1  10        8.46       43.51      6.88 o 
  -5  -1  10       92.76      148.62     12.92 o 
  -4  -1  10     1327.25     1292.29     35.53 o 
  -3  -1  10      718.37      620.20     79.83 o 
  -2  -1  10     3069.34     3071.33     53.71 o 
  -1  -1  10      897.07      805.30     26.72 o 
   0  -1  10      810.08      764.64     41.56 o 
   1  -1  10      641.36      598.76     28.39 o 
   2  -1  10      311.15      355.01     20.01 o 
   3  -1  10     2995.75     2832.25     68.55 o 
   4  -1  10       61.01       85.92     13.24 o 
   5  -1  10     1912.05     1885.50     43.97 o 
   6  -1  10      563.76      666.12     42.82 o 
   7  -1  10      163.05      227.02     28.25 o 
   8  -1  10      101.73      146.33     23.48 o 
  -7   0  10      587.97      605.17     40.79 o 
  -6   0  10        7.76       28.91      8.95 o 
  -5   0  10     1620.09     1563.19     40.02 o 
  -4   0  10      555.83      531.16     22.27 o 
  -3   0  10      100.69      133.55     13.17 o 
  -2   0  10      351.54      342.29     21.64 o 
  -1   0  10     4133.23     3953.23    114.51 o 
   0   0  10      136.28      127.47     12.64 o 
   1   0  10     4324.86     3975.77     59.72 o 
   2   0  10      925.22      875.11     27.77 o 
   3   0  10       58.43       46.26     10.27 o 
   4   0  10      423.90      450.23     54.50 o 
   5   0  10      569.50      560.50     24.22 o 
   6   0  10      864.75      748.21     27.97 o 
   7   0  10      377.03      418.91     36.15 o 
   8   0  10      367.71      415.49     38.38 o 
  -7   1  10       46.39       87.03     17.14 o 
  -6   1  10       92.72      117.32     19.44 o 
  -5   1  10      394.28      418.02     32.99 o 
  -4   1  10       26.21       26.61      7.00 o 
  -3   1  10      327.87      341.55     19.05 o 
  -2   1  10      377.67      328.68     18.46 o 
  -1   1  10        5.07        4.34      6.90 o 
   0   1  10       35.20       32.82      8.86 o 
   1   1  10      493.69      503.50     21.10 o 
   2   1  10     3892.36     3688.38     57.45 o 
   3   1  10      644.43      619.24     35.79 o 
   4   1  10     3595.69     3560.02     81.55 o 
   5   1  10     1348.45     1322.92     63.92 o 
   6   1  10     1181.83     1201.90     35.53 o 
   7   1  10      496.80      586.16     38.88 o 
   8   1  10     1362.94     1364.93     63.74 o 
   9   1  10       37.90       72.62     16.02 o 
  -7   2  10        4.85       18.49      8.16 o 
  -6   2  10       30.23       70.78     15.20 o 
  -5   2  10      662.91      649.28     42.04 o 
  -4   2  10      598.53      614.21     24.32 o 
  -3   2  10     1013.39      941.06     29.66 o 
  -2   2  10     1348.47     1204.57     32.93 o 
  -1   2  10        2.27        5.73      6.84 o 
   0   2  10     3052.57     2966.73     51.02 o 
   1   2  10      159.70      140.26     13.29 o 
   2   2  10        0.91       -5.03      6.21 o 
   3   2  10        2.71       11.45      8.12 o 
   4   2  10       38.23       49.33     10.95 o 
   5   2  10     4386.11     3785.98    210.24 o 
   6   2  10       44.98       59.80     14.87 o 
   7   2  10      319.96      377.16     20.89 o 
   8   2  10      505.42      503.80     35.69 o 
  -6   3  10      229.88      230.08     28.65 o 
  -5   3  10       77.13       88.84     17.73 o 
  -4   3  10      171.63      197.12     25.52 o 
  -3   3  10      850.69      851.59     28.46 o 
  -2   3  10      809.52      709.49     26.14 o 
  -1   3  10     1141.27     1048.81     40.09 o 
   0   3  10     1140.57     1031.82     30.11 o 
   1   3  10      186.26      186.83     15.01 o 
   2   3  10      112.25      104.85     12.27 o 
   3   3  10      741.11      705.07     44.80 o 
   4   3  10     1419.54     1308.24     83.18 o 
   5   3  10       20.87       13.22      9.23 o 
   6   3  10      255.59      283.31     19.78 o 
   7   3  10     1738.27     1693.25     44.25 o 
   8   3  10        4.31       28.94     10.92 o 
  -6   4  10       70.57       92.33     19.47 o 
  -5   4  10      194.27      264.38     30.46 o 
  -4   4  10     1038.73     1107.46     56.11 o 
  -3   4  10      480.75      520.05     38.61 o 
  -2   4  10      171.05      190.62     20.69 o 
  -1   4  10      487.07      498.50     24.09 o 
   0   4  10     1393.22     1154.69     74.48 o 
   1   4  10       17.96       24.04      8.84 o 
   2   4  10     1484.27     1422.11     35.56 o 
   3   4  10      286.59      282.52     24.95 o 
   4   4  10      308.63      315.91     23.55 o 
   5   4  10       15.60       20.43      9.19 o 
   6   4  10      185.80      227.94     18.15 o 
   7   4  10      339.91      357.99     31.21 o 
   8   4  10        3.97       29.27     11.51 o 
  -5   5  10        0.25       28.75     10.62 o 
  -4   5  10       29.57       37.50     15.69 o 
  -3   5  10      776.46      797.52     48.84 o 
  -2   5  10     1099.56     1070.85     53.09 o 
  -1   5  10      782.44      779.55     27.51 o 
   0   5  10      366.24      351.37     19.80 o 
   1   5  10        1.02        3.87      8.58 o 
   2   5  10       84.83      112.47     12.86 o 
   3   5  10     1734.89     1516.81     38.04 o 
   4   5  10      232.65      231.26     17.44 o 
   5   5  10     1768.71     1633.35     40.66 o 
   6   5  10      533.97      501.30     35.23 o 
   7   5  10        5.66        9.28     10.72 o 
   8   5  10      215.30      297.50     29.80 o 
   9   5  10      128.51      249.42     26.61 o 
  -4   6  10       20.68       45.65     16.64 o 
  -3   6  10      354.98      302.27     33.58 o 
  -2   6  10       24.64       42.36     16.87 o 
  -1   6  10     1369.53     1385.03     37.05 o 
   0   6  10      264.84      294.47     18.69 o 
   1   6  10     1117.85     1102.81     32.55 o 
   2   6  10      158.05      158.30     15.11 o 
   3   6  10       18.92       16.18      8.58 o 
   4   6  10      393.57      350.15     23.98 o 
   5   6  10       62.30       67.95     17.73 o 
   6   6  10     1304.60     1180.08     54.44 o 
   7   6  10       11.60       21.61     13.42 o 
   8   6  10      319.32      350.59     33.12 o 
   9   6  10       49.89      134.56     20.89 o 
  -4   7  10      990.52     1043.38     61.05 o 
  -3   7  10      117.88      141.93     24.90 o 
  -2   7  10      418.39      496.10     38.48 o 
  -1   7  10      140.45      158.83     23.78 o 
   0   7  10        2.28        7.11      6.18 o 
   1   7  10      921.22      829.30     62.13 o 
   2   7  10     1565.85     1380.07     37.64 o 
   3   7  10     1244.50     1185.86     64.65 o 
   4   7  10     1311.49     1161.07     51.28 o 
   5   7  10        0.48       10.26     10.20 o 
   6   7  10      209.54      278.95     30.79 o 
   7   7  10      403.67      461.80     38.52 o 
   8   7  10      151.92      201.72     27.14 o 
   9   7  10      610.56      661.64     44.07 o 
  -3   8  10      845.30      875.18     55.42 o 
  -2   8  10      126.83      184.82     27.56 o 
  -1   8  10     1203.07     1231.16     59.63 o 
   0   8  10      150.81      157.75     24.27 o 
   1   8  10       57.72       92.80     11.45 o 
   2   8  10       13.21       32.65      8.87 o 
   3   8  10     1216.96     1063.71     49.14 o 
   4   8  10      931.50      867.58     45.88 o 
   5   8  10      862.77      863.98     31.18 o 
   6   8  10      870.81      828.24     31.87 o 
   7   8  10      155.39      161.37     25.10 o 
   8   8  10      183.88      234.98     29.67 o 
  -2   9  10        5.44       52.43     14.60 o 
  -1   9  10      167.88      264.84     30.19 o 
   0   9  10      156.27      244.58     28.88 o 
   1   9  10       68.27      108.90     27.12 o 
   2   9  10     1665.33     1651.61     60.52 o 
   3   9  10       77.09      113.74     18.58 o 
   4   9  10       22.50       40.32     13.42 o 
   5   9  10       39.91       84.37     18.42 o 
   6   9  10     2425.36     2302.80     83.25 o 
   7   9  10      239.64      300.50     33.75 o 
   8   9  10      584.00      586.42     44.37 o 
  -1  10  10       51.14      166.10     25.00 o 
   0  10  10       91.60      150.22     22.99 o 
   2  10  10      897.81      873.43     44.37 o 
   3  10  10      764.63      694.11     41.11 o 
   4  10  10       61.15      108.11     19.31 o 
   5  10  10      575.98      583.17     41.18 o 
   6  10  10        7.69       37.73     12.86 o 
   7  10  10        0.42       35.59     13.09 o 
   3  11  10        0.45       55.75     12.40 o 
   4  11  10      109.77      163.90     23.22 o 
   5  11  10     1339.73     1311.28     63.55 o 
   6  11  10        4.25       35.72     12.14 o 
  -3 -10  11      205.13      261.10     24.62 o 
  -5  -9  11       14.05       35.18     11.64 o 
  -4  -9  11      126.86      222.81     28.09 o 
  -3  -9  11        7.59       41.94     12.20 o 
  -2  -9  11      221.83      350.00     32.56 o 
  -1  -9  11      287.47      393.51     32.99 o 
   1  -9  11      510.54      569.32     41.25 o 
  -6  -8  11      323.08      402.48     63.02 o 
  -5  -8  11      219.79      276.22     30.62 o 
  -4  -8  11      759.95      806.93     49.14 o 
  -3  -8  11     1160.90     1145.38     56.41 o 
  -2  -8  11        2.75       29.70     12.40 o 
  -1  -8  11      403.93      447.29     36.11 o 
   0  -8  11      375.67      388.36     23.15 o 
   1  -8  11      113.45      178.37     26.02 o 
   2  -8  11       17.56       60.75     16.38 o 
   3  -8  11      323.55      395.45     40.39 o 
  -6  -7  11      186.96      201.26     25.39 o 
  -5  -7  11       66.82       88.05     16.87 o 
  -4  -7  11      118.23      172.35     24.34 o 
  -3  -7  11      512.47      531.13     37.99 o 
  -2  -7  11       57.51       77.92     16.84 o 
  -1  -7  11     1623.60     1458.43     60.60 o 
   0  -7  11      244.84      304.80     20.46 o 
   1  -7  11        1.37       21.38      9.44 o 
   2  -7  11      846.34      851.10     52.20 o 
   3  -7  11      143.55      230.37     30.79 o 
   4  -7  11       10.72       63.58     18.49 o 
  -7  -6  11      260.83      327.18     35.57 o 
  -6  -6  11      115.88      140.61     20.98 o 
  -5  -6  11     1352.00     1253.86     57.89 o 
  -4  -6  11      144.21      168.73     22.33 o 
  -3  -6  11      243.01      246.69     27.14 o 
  -2  -6  11       98.37      133.97     23.34 o 
  -1  -6  11       83.40      111.46     14.69 o 
   0  -6  11      370.64      408.47     22.24 o 
   1  -6  11     1190.22     1112.77     35.95 o 
   2  -6  11     1366.55     1280.20     62.40 o 
   3  -6  11       78.39      116.96     23.12 o 
   4  -6  11       80.64      132.49     25.03 o 
   5  -6  11      132.00      194.09     31.02 o 
  -7  -5  11      206.75      293.19     29.14 o 
  -6  -5  11      132.29      190.64     23.22 o 
  -5  -5  11        0.65       34.17      9.67 o 
  -4  -5  11      283.78      310.66     28.55 o 
  -3  -5  11      224.01      272.19     29.70 o 
  -2  -5  11     2845.51     2637.66     92.18 o 
  -1  -5  11       15.57       18.55      6.41 o 
   0  -5  11      155.79      179.36     15.49 o 
   1  -5  11       32.29       23.99     21.89 o 
   2  -5  11     1489.76     1430.29     40.68 o 
   3  -5  11      123.97      133.34     24.50 o 
   4  -5  11      803.48      843.99     54.34 o 
   5  -5  11      211.32      264.25     34.08 o 
   6  -5  11      297.89      345.46     38.78 o 
  -7  -4  11      730.40      722.33     42.13 o 
  -6  -4  11      806.23      840.54     45.13 o 
  -5  -4  11       20.66       32.66     10.99 o 
  -4  -4  11      328.13      364.49     19.11 o 
  -3  -4  11      803.69      676.65     26.08 o 
  -2  -4  11        8.73       15.73     11.81 o 
  -1  -4  11      794.61      706.61     26.77 o 
   0  -4  11      647.56      632.94     28.80 o 
   1  -4  11      929.22      865.22     30.39 o 
   2  -4  11      358.60      291.29     26.15 o 
   3  -4  11      331.75      324.81     32.69 o 
   4  -4  11      164.29      200.67     28.88 o 
   5  -4  11     1573.74     1545.54     73.74 o 
   6  -4  11       51.58       76.74     18.78 o 
  -7  -3  11      172.45      199.82     22.53 o 
  -6  -3  11      515.58      562.18     35.75 o 
  -5  -3  11      637.15      642.09     34.82 o 
  -4  -3  11      814.53      823.38     29.40 o 
  -3  -3  11      854.91      801.01     35.49 o 
  -2  -3  11      180.42      173.99     14.58 o 
  -1  -3  11      579.00      476.13     40.21 o 
   0  -3  11      215.19      187.70     15.43 o 
   1  -3  11      904.70      959.25     31.51 o 
   2  -3  11      745.33      669.52     26.70 o 
   3  -3  11      681.80      659.66     27.45 o 
   4  -3  11       47.62       39.47     14.87 o 
   5  -3  11      539.06      533.99     40.29 o 
   6  -3  11      496.74      528.37     41.54 o 
   7  -3  11       31.19       98.41     20.52 o 
  -6  -2  11        4.66       39.54      6.45 o 
  -5  -2  11       37.40       66.77      9.32 o 
  -4  -2  11     1043.51     1094.49     34.00 o 
  -3  -2  11      186.85      219.14     15.69 o 
  -2  -2  11     5952.13     5350.61    124.02 o 
  -1  -2  11       34.96       22.81      8.46 o 
   0  -2  11      384.21      337.86     25.00 o 
   1  -2  11      149.44      136.21     14.02 o 
   2  -2  11        2.68        6.72      7.21 o 
   3  -2  11      809.39      730.59     37.40 o 
   4  -2  11      275.58      297.61     31.12 o 
   5  -2  11     1136.30     1203.01     59.30 o 
   6  -2  11     1181.31     1201.59     61.74 o 
   7  -2  11       52.46       76.08     16.97 o 
  -7  -1  11       25.53       54.34     12.96 o 
  -6  -1  11     1031.33     1081.83     35.94 o 
  -5  -1  11       11.84       42.67     13.29 o 
  -4  -1  11        0.81       31.57      5.47 o 
  -3  -1  11      327.70      333.51     17.96 o 
  -2  -1  11     1004.68      945.44     30.34 o 
  -1  -1  11     2273.08     2065.56     44.85 o 
   0  -1  11      534.05      495.51     36.85 o 
   1  -1  11      741.87      704.35     26.80 o 
   2  -1  11        4.95        0.51      8.86 o 
   3  -1  11       97.36       88.03     12.39 o 
   4  -1  11      182.08      187.41     34.86 o 
   5  -1  11      954.37      933.90     31.95 o 
   6  -1  11       43.73       66.84     15.95 o 
   7  -1  11      336.69      379.86     36.41 o 
   8  -1  11      348.37      399.27     38.84 o 
  -7   0  11      915.38      966.98     54.14 o 
  -6   0  11      456.47      438.38     34.24 o 
  -5   0  11       53.75       84.99     10.89 o 
  -4   0  11      331.99      374.97     19.01 o 
  -3   0  11     3809.49     3597.65    102.41 o 
  -2   0  11     1525.48     1422.32     36.94 o 
  -1   0  11     1332.35     1019.28     51.29 o 
   0   0  11      340.74      317.33     21.74 o 
   1   0  11     4389.60     4315.57     65.88 o 
   2   0  11     1273.84     1186.92     33.96 o 
   3   0  11      560.88      482.40     31.08 o 
   4   0  11      133.58      151.35     15.36 o 
   5   0  11        2.00       18.63      6.69 o 
   6   0  11       66.64       96.04     11.96 o 
   7   0  11       20.04       76.54     16.74 o 
   8   0  11     1094.81      928.03     55.26 o 
  -6   1  11       71.68       78.28     17.07 o 
  -5   1  11        8.62       20.39      7.24 o 
  -4   1  11      175.69      216.05     26.08 o 
  -3   1  11      562.37      549.12     23.09 o 
  -2   1  11      234.61      260.49     16.99 o 
  -1   1  11      391.63      373.64     31.53 o 
   0   1  11     1285.51     1230.17     34.16 o 
   1   1  11     2606.09     2418.74     55.27 o 
   2   1  11      147.02      128.07     14.14 o 
   3   1  11     1267.34      930.00     30.67 o 
   4   1  11     1254.84     1131.43     34.27 o 
   5   1  11      161.05      183.43     16.51 o 
   6   1  11      455.18      485.72     23.58 o 
   7   1  11      122.97      170.90     23.02 o 
   8   1  11      117.49      142.78     22.23 o 
  -6   2  11       25.22       61.24     14.57 o 
  -5   2  11      260.10      270.93     29.67 o 
  -4   2  11     1383.00     1411.41     62.16 o 
  -3   2  11       96.49      115.00     11.36 o 
  -2   2  11      871.94      700.74     39.21 o 
  -1   2  11      355.26      324.04     19.72 o 
   0   2  11      254.06      218.96     16.60 o 
   1   2  11        6.77        8.65      7.93 o 
   2   2  11     1615.66     1473.18     37.45 o 
   3   2  11      592.21      537.79     23.63 o 
   4   2  11      386.67      377.56     20.90 o 
   5   2  11       43.07       47.41     11.20 o 
   6   2  11      539.56      532.10     25.00 o 
   7   2  11      180.16      227.04     18.61 o 
   8   2  11      913.92     1003.52     53.71 o 
  -6   3  11      576.65      571.59     42.53 o 
  -5   3  11      940.34     1024.08     55.98 o 
  -4   3  11      174.12      225.01     27.83 o 
  -3   3  11       14.23       42.65     13.03 o 
  -2   3  11      185.12      231.80     20.18 o 
  -1   3  11      707.71      629.98     25.34 o 
   0   3  11     2297.07     2115.26     45.02 o 
   1   3  11       77.37       68.05     11.70 o 
   2   3  11     3843.49     3588.33     86.14 o 
   3   3  11     1458.71     1281.53     55.37 o 
   4   3  11      266.67      256.54     18.59 o 
   5   3  11     1144.68     1030.30     33.33 o 
   6   3  11       11.47       13.23      7.99 o 
   7   3  11      601.56      549.45     26.03 o 
   8   3  11       29.41       95.71     16.54 o 
  -5   4  11      221.16      265.01     31.58 o 
  -4   4  11      576.13      599.28     42.23 o 
  -3   4  11       39.42       46.34     15.20 o 
  -2   4  11      960.32      804.32     28.71 o 
  -1   4  11      170.45      156.60     14.26 o 
   0   4  11       23.49       17.52      7.48 o 
   1   4  11        4.10       -1.89      6.06 o 
   2   4  11     1020.73      870.06     54.17 o 
   3   4  11      255.77      276.75     18.84 o 
   4   4  11        2.38        9.87      8.02 o 
   5   4  11     1527.41     1363.72     38.47 o 
   6   4  11      486.38      455.53     23.64 o 
   7   4  11       55.20       71.51     18.16 o 
   8   4  11      428.23      506.53     36.38 o 
  -5   5  11      727.90      753.18     51.38 o 
  -4   5  11      133.88      155.15     25.10 o 
  -3   5  11      416.98      446.17     40.00 o 
  -2   5  11       68.38      103.58     21.35 o 
  -1   5  11      986.50      915.86     49.01 o 
   0   5  11      715.80      619.84     24.70 o 
   1   5  11     2625.64     2396.97     49.67 o 
   2   5  11       33.75       40.88      9.22 o 
   3   5  11      157.23      179.87     15.97 o 
   4   5  11       15.54       19.54      9.39 o 
   5   5  11      635.12      588.25     28.35 o 
   6   5  11      600.12      585.44     38.25 o 
   7   5  11      902.77      903.27     48.32 o 
   8   5  11      473.25      505.21     37.27 o 
   9   5  11      180.43      250.21     26.12 o 
  -4   6  11      741.74      711.74     50.42 o 
  -3   6  11      477.35      493.11     42.17 o 
  -2   6  11      374.74      439.27     40.82 o 
  -1   6  11      230.56      253.31     15.90 o 
   0   6  11      275.32      292.35     18.13 o 
   1   6  11      205.46      194.50     27.96 o 
   2   6  11      191.49      217.79     17.38 o 
   3   6  11      205.73      248.18     31.99 o 
   4   6  11      425.54      429.04     22.71 o 
   5   6  11      274.28      289.77     29.87 o 
   6   6  11      362.80      428.94     36.74 o 
   7   6  11       77.88      117.23     21.54 o 
   8   6  11      277.80      345.43     32.86 o 
   9   6  11      248.56      325.69     32.17 o 
  -3   7  11      374.53      464.99     42.46 o 
  -2   7  11      855.20      861.82     52.13 o 
  -1   7  11     1070.46     1066.18     56.97 o 
   0   7  11     2041.52     1904.02     45.86 o 
   1   7  11       48.90       64.53     17.53 o 
   2   7  11       51.35       61.29     10.49 o 
   3   7  11      295.67      357.16     29.21 o 
   4   7  11      316.04      305.86     29.77 o 
   5   7  11      517.57      473.77     37.66 o 
   6   7  11      772.96      747.49     45.23 o 
   7   7  11       92.61      144.16     23.45 o 
   8   7  11       19.20       90.25     18.85 o 
   9   7  11       92.54      162.65     23.71 o 
  -2   8  11       81.53      161.17     25.66 o 
  -1   8  11     1201.38     1110.38     58.19 o 
   0   8  11       25.93       50.36     17.33 o 
   1   8  11     1066.90     1037.93     34.06 o 
   2   8  11      891.35      857.36     31.54 o 
   3   8  11      375.49      400.55     32.89 o 
   4   8  11       27.63       47.40     13.72 o 
   5   8  11        0.32       -7.17      7.17 o 
   6   8  11     2022.01     1826.89     73.32 o 
   7   8  11      266.26      343.19     34.44 o 
   8   8  11      505.71      665.95     46.31 o 
  -1   9  11       20.83       62.63     18.65 o 
   0   9  11       78.81      122.55     22.07 o 
   1   9  11      269.52      388.91     35.79 o 
   2   9  11      474.44      521.00     34.77 o 
   3   9  11      105.44      124.00     19.44 o 
   4   9  11      531.17      608.03     40.16 o 
   5   9  11       12.55       26.87     10.92 o 
   6   9  11       27.37       65.13     14.87 o 
   7   9  11        1.80       24.70     13.32 o 
   8   9  11      132.51      240.40     30.98 o 
   0  10  11     1050.01     1102.98     57.99 o 
   2  10  11        6.01       47.33     11.61 o 
   3  10  11       48.62       92.89     17.17 o 
   4  10  11      372.79      465.74     37.76 o 
   5  10  11      328.06      317.63     32.20 o 
   6  10  11       37.90       53.78     15.36 o 
   7  10  11     1469.27     1566.92     73.18 o 
   3  11  11     1001.47     1128.80     55.19 o 
   4  11  11      106.08      169.39     24.01 o 
   5  11  11        1.01       57.53     13.78 o 
  -3  -9  12       32.81       95.88     19.70 o 
  -2  -9  12       17.50       77.26     14.21 o 
  -1  -9  12      354.70      400.09     34.57 o 
  -5  -8  12      324.82      369.24     35.88 o 
  -4  -8  12       23.60       71.18     17.30 o 
  -3  -8  12       21.32       57.59     13.75 o 
  -2  -8  12      124.67      147.58     22.60 o 
  -1  -8  12      106.53      133.51     20.49 o 
   0  -8  12      169.54      210.67     17.35 o 
   1  -8  12       80.40      128.31     21.77 o 
   2  -8  12      112.57      192.45     28.32 o 
  -6  -7  12      340.67      445.19     38.38 o 
  -5  -7  12     1331.02     1276.95     62.07 o 
  -4  -7  12       17.19       40.42     13.81 o 
  -3  -7  12      909.01      942.74     51.97 o 
  -2  -7  12       32.57       47.79     13.68 o 
  -1  -7  12      819.94      729.39     29.82 o 
   0  -7  12      323.40      397.26     22.81 o 
   1  -7  12     1621.66     1656.81     46.57 o 
   2  -7  12      106.13      132.88     24.14 o 
   3  -7  12        2.25       65.22     17.93 o 
  -6  -6  12        0.06       44.14     10.89 o 
  -5  -6  12       19.69       39.54      9.93 o 
  -4  -6  12        8.99       27.10      9.93 o 
  -3  -6  12      710.76      661.64     42.13 o 
  -2  -6  12     1652.09     1409.19     47.13 o 
  -1  -6  12      288.00      303.87     27.45 o 
   0  -6  12      255.63      323.78     24.18 o 
   1  -6  12       37.31       62.50     10.42 o 
   3  -6  12       73.56      120.02     24.50 o 
   4  -6  12     1923.67     1889.22     85.52 o 
  -6  -5  12      900.88      894.65     49.70 o 
  -5  -5  12       13.71       39.14     12.01 o 
  -4  -5  12      965.04      947.57     48.71 o 
  -3  -5  12      321.60      320.57     19.38 o 
  -2  -5  12      601.49      538.80     24.77 o 
  -1  -5  12       52.29       79.30     42.38 o 
   0  -5  12     2297.06     2050.28     49.26 o 
   1  -5  12      209.98      204.47     16.90 o 
   2  -5  12      338.28      374.47     22.66 o 
   3  -5  12      173.60      162.81     26.81 o 
   4  -5  12      116.27      174.03     27.56 o 
   5  -5  12      599.54      613.00     49.47 o 
  -6  -4  12       52.85       98.54     16.18 o 
  -5  -4  12      393.63      457.22     32.66 o 
  -4  -4  12        4.96       46.56     20.23 o 
  -3  -4  12      729.44      716.84     28.18 o 
  -2  -4  12      135.83      174.69     22.86 o 
  -1  -4  12       62.31       84.79     11.35 o 
   0  -4  12       35.21       48.86      9.88 o 
   1  -4  12     2984.93     2611.14     55.43 o 
   2  -4  12       89.64      125.52     13.99 o 
   3  -4  12     2405.64     2134.78     85.48 o 
   4  -4  12       29.55       77.10     19.93 o 
   5  -4  12      140.36      161.86     28.71 o 
   6  -4  12       77.96      126.50     24.34 o 
  -7  -3  12       85.69      132.16     19.47 o 
  -6  -3  12        6.60       51.18     12.07 o 
  -5  -3  12       60.16      105.54     12.10 o 
  -4  -3  12      620.40      606.94     26.01 o 
  -3  -3  12      152.87      164.81     14.57 o 
  -2  -3  12      861.12      842.24     45.88 o 
  -1  -3  12        3.96       18.34      8.93 o 
   0  -3  12      351.37      318.48     29.70 o 
   1  -3  12      549.65      580.90     25.21 o 
   2  -3  12      492.83      523.16     42.25 o 
   3  -3  12       17.87       43.97      9.34 o 
   4  -3  12      647.76      611.79     26.98 o 
   5  -3  12      287.34      342.07     35.69 o 
   6  -3  12      508.74      562.38     44.07 o 
  -6  -2  12     1182.01     1170.39     46.62 o 
  -5  -2  12      201.59      259.35     18.27 o 
  -4  -2  12      257.92      279.73     25.61 o 
  -3  -2  12       13.24       44.31      7.85 o 
  -2  -2  12      433.22      438.11     21.30 o 
  -1  -2  12      341.02      286.37     29.67 o 
   0  -2  12       42.21       26.90      8.06 o 
   1  -2  12      413.91      360.62     26.48 o 
   2  -2  12     1636.07     1464.00     39.87 o 
   3  -2  12       10.74       20.08      8.15 o 
   4  -2  12      257.50      319.94     27.46 o 
   5  -2  12      684.01      682.76     45.36 o 
   6  -2  12       15.34       41.54     12.99 o 
   7  -2  12      346.10      383.38     39.24 o 
  -6  -1  12        8.80       55.82     11.48 o 
  -5  -1  12      742.57      833.93     31.06 o 
  -4  -1  12        2.61       34.60      9.92 o 
  -3  -1  12      597.10      546.41     29.70 o 
  -2  -1  12      103.83      119.70     12.53 o 
  -1  -1  12       24.85       25.77      7.66 o 
   0  -1  12      289.64      273.86     19.55 o 
   1  -1  12     1495.69     1417.46     56.41 o 
   2  -1  12       29.39       37.50     10.14 o 
   3  -1  12     1186.46     1033.48     39.45 o 
   4  -1  12      315.27      310.98     20.73 o 
   5  -1  12       92.31      117.41     13.60 o 
   6  -1  12       14.69       71.44     16.58 o 
   7  -1  12       51.69       58.58     13.91 o 
  -6   0  12       78.66      156.04     23.35 o 
  -5   0  12      728.03      768.45     61.93 o 
  -4   0  12      492.14      554.08     24.45 o 
  -3   0  12       23.23       56.31      9.88 o 
  -2   0  12      915.83      874.70     29.80 o 
  -1   0  12       72.98       79.21     10.92 o 
   0   0  12       34.27       38.47      9.64 o 
   1   0  12        1.44        3.05      7.26 o 
   2   0  12     1333.14     1175.12     35.42 o 
   3   0  12        3.38       11.99      7.76 o 
   4   0  12      102.18       94.08     24.27 o 
   5   0  12      292.37      275.70     31.58 o 
   6   0  12     1259.68     1088.52     36.19 o 
   7   0  12      228.05      260.43     30.33 o 
   8   0  12       15.98       74.07     14.24 o 
  -6   1  12      107.49      134.07     21.91 o 
  -5   1  12      829.14      753.51     46.74 o 
  -4   1  12       39.03       69.49     10.46 o 
  -3   1  12       57.13       92.27     10.95 o 
  -2   1  12     1102.58     1031.13     32.35 o 
  -1   1  12     3096.72     2949.41     55.79 o 
   0   1  12      101.88      114.88     12.95 o 
   1   1  12        6.51       19.63      8.36 o 
   2   1  12     1831.67     1672.76     61.31 o 
   3   1  12     3151.03     2824.78     63.30 o 
   4   1  12       94.94      105.42     13.50 o 
   5   1  12     1605.23     1468.30     41.92 o 
   6   1  12      188.58      194.22     17.83 o 
  -6   2  12      481.12      532.48     41.28 o 
  -5   2  12      744.54      865.24     52.20 o 
  -4   2  12        4.98       30.42     10.76 o 
  -3   2  12      141.43      141.61     13.09 o 
  -2   2  12      496.94      497.68     22.34 o 
  -1   2  12      505.38      439.96     21.25 o 
   0   2  12       76.88       69.71     17.42 o 
   1   2  12      576.95      495.86     22.90 o 
   2   2  12      707.18      631.32     25.78 o 
   3   2  12      193.84      193.67     16.93 o 
   4   2  12       58.78       51.78     11.00 o 
   5   2  12      152.16      145.63     15.72 o 
   6   2  12      888.47      795.45     31.27 o 
   7   2  12      376.50      455.28     25.45 o 
   8   2  12       79.11      122.69     22.60 o 
  -5   3  12       23.05       65.32     15.16 o 
  -4   3  12        4.54       22.43      9.05 o 
  -3   3  12       38.39       99.76     29.04 o 
  -2   3  12     4667.57     4457.68     72.00 o 
  -1   3  12      389.34      393.80     20.85 o 
   0   3  12     1457.53     1308.34     36.55 o 
   1   3  12     2230.15     1964.54     70.42 o 
   2   3  12      679.93      660.79     26.56 o 
   3   3  12       50.77       68.54     11.79 o 
   4   3  12      453.32      400.95     22.09 o 
   5   3  12     1333.00     1278.79     38.58 o 
   6   3  12      395.32      432.79     24.42 o 
   7   3  12      261.00      272.63     25.47 o 
   8   3  12       42.23      132.19     18.98 o 
  -5   4  12       81.50      109.82     20.95 o 
  -4   4  12       14.79       39.73     11.81 o 
  -3   4  12      348.80      404.73     36.81 o 
  -2   4  12        2.59       31.00      6.88 o 
  -1   4  12      746.82      711.71     27.52 o 
   0   4  12       41.37       51.18     13.77 o 
   1   4  12      700.08      683.87     26.82 o 
   2   4  12      484.62      439.05     22.00 o 
   3   4  12      688.63      609.63     25.80 o 
   4   4  12        3.60        1.51      7.27 o 
   5   4  12      893.02      787.16     30.54 o 
   6   4  12      132.65      144.01     15.65 o 
   7   4  12     1328.15     1158.60     54.34 o 
   8   4  12      291.97      380.59     32.43 o 
  -4   5  12      697.55      638.42     45.75 o 
  -3   5  12      354.90      410.19     39.96 o 
  -2   5  12       17.37       33.85     14.93 o 
  -1   5  12     1728.86     1491.00     42.35 o 
   0   5  12      330.94      327.82     23.83 o 
   1   5  12       22.78       28.58      8.18 o 
   2   5  12       61.11       89.52     11.99 o 
   3   5  12      982.44      920.68     31.75 o 
   4   5  12       86.02       85.75     12.58 o 
   5   5  12      485.83      456.00     24.70 o 
   6   5  12      120.48      123.08     21.08 o 
   7   5  12      177.35      221.52     27.33 o 
   8   5  12       77.09      146.60     20.82 o 
  -3   6  12       71.05      146.17     25.49 o 
  -2   6  12      503.91      531.23     44.27 o 
  -1   6  12      943.76      850.48     30.57 o 
   0   6  12      582.90      562.03     24.65 o 
   1   6  12       59.80       68.55     10.81 o 
   2   6  12      407.03      374.26     21.96 o 
   3   6  12      577.61      529.12     24.57 o 
   4   6  12       10.93       18.78     14.13 o 
   5   6  12       69.53       87.49     20.33 o 
   6   6  12     1773.43     1688.52     68.28 o 
   7   6  12       28.58       56.87     15.46 o 
   8   6  12      129.55      274.25     30.42 o 
  -3   7  12       31.99       71.01     16.35 o 
  -2   7  12      106.49      127.62     24.08 o 
  -1   7  12      755.66      801.86     50.59 o 
   0   7  12        3.38       33.24      6.19 o 
   1   7  12      799.50      731.21     29.05 o 
   2   7  12     1144.13     1022.56     58.88 o 
   3   7  12      593.34      545.26     25.64 o 
   4   7  12      151.30      187.38     25.52 o 
   5   7  12      217.85      237.25     28.29 o 
   6   7  12      160.35      160.15     24.24 o 
   7   7  12       29.05       49.67     15.33 o 
   8   7  12      622.71      694.37     46.34 o 
  -2   8  12      372.18      434.13     41.05 o 
  -1   8  12      215.54      273.30     32.66 o 
   0   8  12        9.79       56.67     15.76 o 
   1   8  12       51.18       81.77     11.39 o 
   2   8  12      858.03      757.06     30.26 o 
   3   8  12      558.02      573.99     37.43 o 
   4   8  12     1207.52     1164.52     55.69 o 
   5   8  12      211.88      205.24     26.05 o 
   6   8  12        5.03       26.31     11.71 o 
   7   8  12      164.58      247.54     30.33 o 
   8   8  12       45.08      105.75     21.31 o 
  -1   9  12      106.00      191.46     27.07 o 
   0   9  12      763.75      816.40     50.42 o 
   1   9  12      177.51      303.03     32.10 o 
   2   9  12      321.22      413.31     30.36 o 
   3   9  12        3.76       35.82      9.93 o 
   4   9  12        1.82       29.57      9.83 o 
   5   9  12      378.09      438.18     37.43 o 
   6   9  12      447.00      518.57     39.21 o 
   7   9  12      655.09      779.49     50.52 o 
   2  10  12      297.74      377.43     28.88 o 
   3  10  12      336.77      385.39     33.45 o 
   4  10  12      276.79      413.12     36.41 o 
   5  10  12      290.55      342.43     34.27 o 
   6  10  12       36.72       70.72     17.17 o 
  -4  -8  13      191.10      298.46     32.17 o 
  -3  -8  13      315.57      432.59     37.96 o 
  -2  -8  13      155.28      253.10     29.08 o 
   0  -8  13      314.89      376.43     55.60 o 
   1  -8  13      652.47      653.03     44.86 o 
  -5  -7  13       86.83      135.91     22.63 o 
  -4  -7  13        1.84       25.79     10.03 o 
  -3  -7  13     1824.14     1618.92     69.30 o 
  -2  -7  13      163.23      254.81     27.96 o 
  -1  -7  13      728.93      729.93     30.64 o 
   0  -7  13       62.16       80.04     11.01 o 
   1  -7  13      101.17      146.18     15.02 o 
   2  -7  13      105.54      159.10     25.85 o 
   3  -7  13       12.15       90.42     18.22 o 
  -5  -6  13      332.69      411.41     36.18 o 
  -4  -6  13       66.53       77.49     15.66 o 
  -3  -6  13      287.09      322.67     32.17 o 
  -2  -6  13      125.09      133.47     13.95 o 
  -1  -6  13       86.30      113.73     13.22 o 
   0  -6  13     1552.97     1373.08     42.68 o 
   1  -6  13       53.20       81.49     12.45 o 
   2  -6  13      784.21      801.63     50.62 o 
   3  -6  13       80.99      119.13     23.71 o 
   4  -6  13      153.06      318.82     37.40 o 
  -6  -5  13      156.97      237.81     27.27 o 
  -5  -5  13       10.80       61.57     11.74 o 
  -4  -5  13     1329.99     1280.63     58.65 o 
  -3  -5  13       36.50       90.61     25.98 o 
  -2  -5  13      966.24      973.23     44.09 o 
  -1  -5  13       13.46       36.03      8.26 o 
   0  -5  13       65.78       90.86     12.42 o 
   1  -5  13     1094.22     1033.89     36.38 o 
   2  -5  13      384.48      401.56     37.25 o 
   4  -5  13       80.46       98.90     24.14 o 
   5  -5  13      155.04      159.82     29.04 o 
  -6  -4  13        1.45       54.21     10.46 o 
  -5  -4  13       25.97       63.32     13.32 o 
  -4  -4  13        0.53       30.18      6.21 o 
  -3  -4  13        6.57       42.58      7.74 o 
  -2  -4  13     1625.93     1573.14     50.59 o 
  -1  -4  13      785.68      748.06     29.64 o 
   0  -4  13      266.68      247.92     18.74 o 
   1  -4  13     1092.17     1037.75     35.99 o 
   2  -4  13      906.76      827.17     50.00 o 
   3  -4  13      120.15      131.93     15.04 o 
   4  -4  13      120.47      182.25     28.75 o 
   5  -4  13     1482.91     1385.32     73.05 o 
  -6  -3  13      467.42      487.39     34.50 o 
  -5  -3  13       86.24      105.18     12.70 o 
  -4  -3  13       17.67       53.46      8.69 o 
  -3  -3  13      205.57      235.22     20.61 o 
  -2  -3  13        1.88       25.49      6.06 o 
  -1  -3  13       40.85       51.68     10.00 o 
   0  -3  13      987.39      998.60     34.34 o 
   1  -3  13        3.27       15.70     11.28 o 
   2  -3  13      383.03      422.30     38.25 o 
   3  -3  13       63.24       74.28     11.79 o 
   4  -3  13        4.05       23.51      6.54 o 
   5  -3  13      756.73      886.29     55.06 o 
   6  -3  13      156.06      196.63     28.94 o 
  -6  -2  13       27.05       79.24     22.78 o 
  -5  -2  13       54.40       94.11     12.05 o 
  -4  -2  13      149.28      191.29     16.22 o 
  -3  -2  13      239.40      244.78     17.71 o 
  -2  -2  13       17.02       47.00      8.00 o 
  -1  -2  13      516.12      402.62     22.89 o 
   0  -2  13     1407.65     1297.12     38.55 o 
   1  -2  13      529.68      517.58     24.44 o 
   2  -2  13       13.91       30.62     12.78 o 
   3  -2  13      986.44      910.34     33.59 o 
   4  -2  13       25.38       37.36     10.16 o 
   6  -2  13       10.51       39.34     11.02 o 
   7  -2  13       79.09      124.89     24.73 o 
  -6  -1  13        4.58       25.29      9.47 o 
  -5  -1  13       17.05       52.97      8.19 o 
  -4  -1  13       44.71       85.58     10.84 o 
  -3  -1  13      603.82      594.72     46.89 o 
  -2  -1  13      504.06      474.62     31.23 o 
  -1  -1  13      825.70      708.71     27.81 o 
   0  -1  13      283.31      294.42     19.76 o 
   1  -1  13      134.26      144.09     35.85 o 
   2  -1  13       61.71       83.13     20.75 o 
   3  -1  13      148.11      144.17     15.98 o 
   4  -1  13      133.92      169.02     16.88 o 
   5  -1  13       27.15       37.72     10.69 o 
   7  -1  13       59.51       78.15     17.47 o 
  -6   0  13      356.61      403.68     37.96 o 
  -5   0  13       99.95      149.61     17.96 o 
  -4   0  13        8.71       26.06     15.11 o 
  -3   0  13        0.94       14.19     13.40 o 
  -2   0  13        7.26       29.20      5.56 o 
  -1   0  13       91.00      106.67     11.98 o 
   0   0  13      703.45      649.86     33.66 o 
   1   0  13      426.89      391.85     20.90 o 
   2   0  13     1870.21     1677.84     43.96 o 
   3   0  13      104.01       79.81     12.64 o 
   4   0  13      373.10      360.89     35.47 o 
   5   0  13       17.63       23.75      9.34 o 
   6   0  13      691.59      651.66     29.48 o 
  -5   1  13      832.40      834.03     50.75 o 
  -4   1  13        2.15       42.14      6.23 o 
  -3   1  13      931.10      906.41     32.39 o 
  -2   1  13      133.68      171.84     14.75 o 
  -1   1  13       26.85       47.72      9.95 o 
   0   1  13        2.99       11.79      6.94 o 
   1   1  13      517.52      507.74     23.77 o 
   2   1  13      441.75      425.01     22.89 o 
   3   1  13      350.26      362.87     38.75 o 
   4   1  13      166.11      185.73     17.86 o 
   5   1  13      514.60      516.40     44.98 o 
   6   1  13      144.53      179.05     17.69 o 
   7   1  13      174.01      218.04     29.96 o 
   8   1  13        3.43       80.32     17.96 o 
  -5   2  13       49.28      110.29     21.08 o 
  -4   2  13      248.47      360.49     35.26 o 
  -3   2  13       51.97       80.36     10.50 o 
  -2   2  13      628.96      658.67     26.97 o 
  -1   2  13      315.46      319.44     19.23 o 
   0   2  13      568.79      518.26     23.80 o 
   1   2  13      309.39      299.39     19.57 o 
   2   2  13       87.13       82.37     12.63 o 
   3   2  13      245.49      220.95     18.22 o 
   4   2  13      276.52      263.94     29.22 o 
   5   2  13      180.00      186.08     17.85 o 
   6   2  13      104.01      144.70     16.32 o 
   7   2  13       48.55       71.89     12.09 o 
   8   2  13       22.13       93.05     19.50 o 
  -5   3  13       90.17       99.10     20.03 o 
  -4   3  13     1248.42     1185.21     61.84 o 
  -3   3  13       69.04      145.24     42.79 o 
  -2   3  13       48.64       69.27     11.66 o 
  -1   3  13        7.69       20.43     13.60 o 
   0   3  13      680.94      581.48     25.41 o 
   1   3  13     1074.73      936.90     35.80 o 
   2   3  13     2265.31     1956.00     70.39 o 
   3   3  13     1920.18     1710.97     44.79 o 
   4   3  13      549.91      459.88     24.09 o 
   5   3  13       20.66       24.50      9.65 o 
   6   3  13       18.83       36.69      9.59 o 
   7   3  13      506.69      511.91     35.47 o 
  -4   4  13      447.74      539.95     45.52 o 
  -3   4  13      192.52      218.30     27.92 o 
  -2   4  13      441.22      462.44     23.12 o 
  -1   4  13      517.21      503.14     23.67 o 
   0   4  13       80.51       96.27     12.12 o 
   1   4  13      226.57      221.31     17.47 o 
   2   4  13      790.78      773.85     30.02 o 
   3   4  13     3064.03     2646.69     56.42 o 
   4   4  13      268.05      249.93     19.61 o 
   5   4  13      736.26      695.58     44.81 o 
   6   4  13      191.71      213.19     18.57 o 
   7   4  13        1.62       69.27     14.44 o 
   8   4  13       55.61      203.53     23.58 o 
  -4   5  13       71.84      122.29     22.66 o 
  -3   5  13       83.02       99.79     23.58 o 
  -2   5  13      435.64      443.21     40.69 o 
  -1   5  13      323.29      344.32     20.18 o 
   0   5  13      232.38      279.42     18.98 o 
   1   5  13      588.21      526.44     24.83 o 
   2   5  13      127.77      142.63     18.09 o 
   3   5  13       68.82       62.64     11.63 o 
   4   5  13      370.10      325.21     24.65 o 
   5   5  13      450.78      449.46     24.10 o 
   6   5  13     2461.73     2043.05     73.78 o 
   7   5  13       95.39      152.22     22.63 o 
   8   5  13      338.03      448.01     34.63 o 
  -3   6  13      300.83      349.37     37.86 o 
  -2   6  13       39.04       92.46     21.18 o 
  -1   6  13      491.75      533.56     37.89 o 
   0   6  13        8.69       26.21      6.73 o 
   1   6  13     1191.25     1046.73     35.64 o 
   2   6  13       54.46       47.77     10.57 o 
   3   6  13      434.72      419.74     22.83 o 
   4   6  13      436.41      428.22     23.77 o 
   5   6  13       75.46      133.78     15.03 o 
   6   6  13       16.22       62.92     16.25 o 
   7   6  13      591.64      531.10     39.73 o 
   8   6  13      295.01      371.21     35.10 o 
  -2   7  13       87.29      179.65     29.24 o 
  -1   7  13      849.26      889.78     53.81 o 
   0   7  13      464.29      395.51     23.40 o 
   1   7  13       48.21       78.36     11.88 o 
   2   7  13       89.19      105.65     13.28 o 
   3   7  13      353.25      341.30     32.37 o 
   4   7  13      630.55      552.52     25.99 o 
   5   7  13      121.47      179.88     24.90 o 
   6   7  13      275.79      388.71     37.13 o 
   7   7  13      633.04      714.76     47.46 o 
   8   7  13      247.30      347.20     34.54 o 
  -1   8  13       31.98       96.44     20.85 o 
   0   8  13     1007.92      987.66     56.64 o 
   1   8  13       83.74      147.12     23.62 o 
   2   8  13      917.08      898.68     34.12 o 
   3   8  13       10.13       28.17      7.15 o 
   4   8  13      346.07      382.56     34.54 o 
   5   8  13       17.15       27.17      9.90 o 
   6   8  13     1084.29     1045.36     56.80 o 
   7   8  13      439.50      441.40     40.92 o 
   0   9  13       71.69      126.70     22.83 o 
   1   9  13        4.26       61.44     15.26 o 
   2   9  13       98.43      137.55     20.20 o 
   3   9  13     1090.70     1071.70     53.28 o 
   4   9  13        9.57       42.99     12.43 o 
   5   9  13       75.43      137.42     22.63 o 
   6   9  13       12.16       38.22     13.12 o 
   2  10  13      392.79      463.87     33.71 o 
   3  10  13       18.99       66.05     13.68 o 
   4  10  13      125.16      197.58     26.15 o 
   5  10  13      512.21      557.41     41.51 o 
  -3  -7  14        9.90       77.89     14.54 o 
  -2  -7  14        0.51       49.37     14.51 o 
  -1  -7  14      155.17      228.43     18.51 o 
   0  -7  14      657.43      745.66     32.25 o 
   1  -7  14      205.18      315.47     50.83 o 
   2  -7  14      320.11      367.30     37.56 o 
  -4  -6  14      382.00      370.06     34.08 o 
  -3  -6  14       59.46      120.65     22.04 o 
  -2  -6  14      720.87      753.95     31.45 o 
  -1  -6  14      190.44      226.58     18.40 o 
   0  -6  14       43.17      105.28     17.88 o 
   1  -6  14      126.78      166.56     16.59 o 
   2  -6  14      897.04      871.13     54.04 o 
   3  -6  14       19.77       49.93     12.04 o 
  -4  -5  14      117.39      133.67     21.18 o 
  -3  -5  14      225.46      240.35     18.96 o 
  -2  -5  14      355.78      395.48     32.07 o 
  -1  -5  14      119.54      146.84     15.47 o 
   0  -5  14       25.92       31.89     11.45 o 
   1  -5  14       86.40      164.21     18.68 o 
   2  -5  14       23.76       61.94     10.46 o 
   3  -5  14        0.87       19.04      7.70 o 
   4  -5  14        3.73       34.86     10.82 o 
  -5  -4  14      512.60      529.12     37.56 o 
  -4  -4  14      256.82      273.31     62.64 o 
  -3  -4  14      980.35      854.11     33.14 o 
  -2  -4  14      794.33      775.09     31.94 o 
  -1  -4  14      105.39       94.34     12.55 o 
   0  -4  14      826.91      821.66     32.73 o 
   1  -4  14      356.45      420.77     24.98 o 
   2  -4  14      117.25      156.08     16.14 o 
   3  -4  14      411.58      519.90     49.72 o 
   4  -4  14      111.84      137.65     24.47 o 
   5  -4  14       29.42       91.73     19.50 o 
  -5  -3  14        6.21       31.56     10.90 o 
  -4  -3  14      217.99      292.40     20.47 o 
  -3  -3  14        9.99       27.81      5.92 o 
  -2  -3  14      493.55      504.66     24.76 o 
  -1  -3  14      111.57      120.25     14.15 o 
   0  -3  14        0.09        4.63      5.84 o 
   1  -3  14      428.17      445.58     25.05 o 
   2  -3  14        1.68       25.51      7.26 o 
   3  -3  14      669.67      696.73     30.23 o 
   4  -3  14       10.74       33.11      6.91 o 
   5  -3  14       24.80       75.68     20.52 o 
  -5  -2  14       26.75       70.42     10.18 o 
  -4  -2  14       40.92       63.41      9.83 o 
  -3  -2  14       32.56       55.00      8.84 o 
  -2  -2  14        3.69       20.04      5.46 o 
  -1  -2  14     1087.13      956.89     34.19 o 
   0  -2  14       54.07       54.27      9.91 o 
   1  -2  14      495.01      444.52     23.50 o 
   2  -2  14       54.36       56.24     10.57 o 
   3  -2  14      115.61      128.65     16.69 o 
   4  -2  14       72.15       92.85     13.66 o 
   5  -2  14      226.48      298.16     35.88 o 
  -5  -1  14     1040.03     1110.08     38.98 o 
  -4  -1  14      251.18      336.47     21.63 o 
  -3  -1  14      721.28      787.54     31.28 o 
  -2  -1  14      110.92      114.95     13.15 o 
  -1  -1  14      103.92      104.19     12.37 o 
   0  -1  14        4.58       24.28     12.53 o 
   1  -1  14      311.67      268.57     19.96 o 
   2  -1  14     2420.59     2118.59     52.06 o 
   3  -1  14        2.17        6.90      7.54 o 
   4  -1  14      751.52      694.97     31.66 o 
   5  -1  14       38.18       46.94     12.24 o 
   6  -1  14      570.72      647.34     49.76 o 
  -5   0  14      534.46      573.11     27.51 o 
  -4   0  14      153.13      189.26     16.43 o 
  -3   0  14      113.55      150.18     24.70 o 
  -2   0  14      755.03      809.48     31.18 o 
  -1   0  14      152.97      151.93     14.61 o 
   0   0  14      358.73      378.34     41.85 o 
   1   0  14      270.84      288.82     30.97 o 
   2   0  14      500.35      476.86     24.92 o 
   3   0  14       11.44       13.93     12.86 o 
   4   0  14      948.71      883.96     38.35 o 
   5   0  14      188.48      223.84     19.34 o 
   6   0  14       98.47      100.12     26.36 o 
   7   0  14      286.42      360.29     39.37 o 
  -5   1  14       18.60       69.01     15.66 o 
  -4   1  14      544.23      646.58     28.32 o 
  -3   1  14      551.80      542.44     25.59 o 
  -2   1  14      313.39      340.27     21.36 o 
  -1   1  14      540.42      508.45     23.92 o 
   0   1  14      418.57      420.73     42.13 o 
   1   1  14     1040.88      931.35     33.12 o 
   2   1  14      180.54      128.87     15.11 o 
   3   1  14      363.06      360.88     23.42 o 
   4   1  14      883.96      791.76     32.27 o 
   5   1  14      456.31      452.08     26.73 o 
   6   1  14      243.29      330.51     38.43 o 
   7   1  14     1677.57     1524.16     72.95 o 
  -4   2  14      727.13      761.37     49.47 o 
  -3   2  14       63.15      111.57     12.57 o 
  -2   2  14        2.31       18.96     12.96 o 
  -1   2  14       79.29       82.88     11.25 o 
   0   2  14      814.82      743.35     40.08 o 
   1   2  14        8.93       13.37      6.27 o 
   2   2  14      569.83      560.18     30.90 o 
   3   2  14      515.58      463.65     40.21 o 
   4   2  14      164.78      179.53     24.78 o 
   5   2  14      130.76      149.37     16.75 o 
   6   2  14       57.77       81.62     13.63 o 
   7   2  14      333.40      434.29     36.39 o 
  -4   3  14      869.99      849.78     53.32 o 
  -3   3  14       36.50       81.60     10.46 o 
  -2   3  14     1380.59     1319.96     40.57 o 
  -1   3  14     1776.95     1714.08     46.32 o 
   0   3  14      108.14      118.05     13.61 o 
   1   3  14        5.81       10.25      5.00 o 
   2   3  14      301.37      297.65     20.64 o 
   3   3  14     1214.05     1103.65     60.90 o 
   4   3  14      118.72      118.19     19.46 o 
   5   3  14     1662.47     1510.59     65.91 o 
   6   3  14      477.04      477.19     26.54 o 
   7   3  14       51.01      134.72     45.83 o 
   8   3  14      160.87      311.68     28.12 o 
  -4   4  14        4.40       36.58     12.07 o 
  -3   4  14       35.55       74.73     17.99 o 
  -2   4  14      263.40      254.09     23.62 o 
  -1   4  14     1154.55     1130.88     54.09 o 
   0   4  14      234.21      215.76     17.54 o 
   1   4  14     1544.86     1297.80     39.58 o 
   2   4  14      127.89      149.19     28.01 o 
   3   4  14       23.30       27.93     11.25 o 
   4   4  14      242.80      241.12     19.98 o 
   5   4  14      112.40       96.22     14.16 o 
   6   4  14     2278.73     1970.45     59.62 o 
   7   4  14      540.03      634.71     41.02 o 
   8   4  14      778.84      811.60     46.71 o 
  -3   5  14      266.16      382.76     40.00 o 
  -2   5  14       19.59       35.36     13.58 o 
  -1   5  14       50.38       84.29     26.40 o 
   0   5  14       79.88       84.30     11.73 o 
   1   5  14      274.62      270.86     19.68 o 
   2   5  14      911.81      815.40     41.28 o 
   3   5  14      915.42      819.07     32.28 o 
   4   5  14      361.87      380.25     24.33 o 
   5   5  14      182.19      239.96     20.00 o 
   6   5  14        0.37       45.04     12.32 o 
   7   5  14      186.57      323.06     31.64 o 
  -2   6  14      118.41      198.63     29.44 o 
  -1   6  14      557.57      615.40     45.88 o 
   0   6  14       68.50      102.99     12.78 o 
   1   6  14      180.92      219.47     17.99 o 
   2   6  14       37.53       74.30     11.67 o 
   3   6  14     1053.69      957.65     65.08 o 
   4   6  14      157.76      154.05     28.17 o 
   5   6  14     1039.98      870.90     34.15 o 
   6   6  14       19.36       70.42     16.58 o 
   7   6  14       45.17      134.00     22.10 o 
  -1   7  14      192.21      226.95     31.54 o 
   0   7  14      565.82      601.75     27.59 o 
   1   7  14       10.25       43.35      8.72 o 
   2   7  14      274.02      278.88     20.31 o 
   3   7  14       10.06       29.18      8.86 o 
   4   7  14       17.97       47.49     11.69 o 
   5   7  14      291.51      421.37     36.90 o 
   6   7  14     1851.21     1774.86     74.83 o 
   7   7  14       20.13       78.74     17.83 o 
   0   8  14        3.15       54.90     15.20 o 
   1   8  14       21.97       53.61     12.48 o 
   2   8  14     1139.75     1069.93     38.15 o 
   3   8  14      193.30      224.69     18.61 o 
   4   8  14       34.59       62.16     13.78 o 
   5   8  14        9.10       33.65     11.25 o 
   6   8  14       11.73       59.83     16.22 o 
   1   9  14      272.18      437.69     39.01 o 
   2   9  14       16.86       31.28      9.64 o 
   3   9  14        1.56       30.98      8.95 o 
   4   9  14       68.47      101.63     18.49 o 
   5   9  14      796.52      829.00     51.41 o 
  -1  -7  15      158.25      241.45     20.03 o 
  -3  -6  15      234.36      304.81     32.43 o 
  -2  -6  15     1148.37     1161.94    101.70 o 
  -1  -6  15       22.21       79.51     11.25 o 
   0  -6  15      772.78      756.86     33.25 o 
   1  -6  15       30.21       98.04     34.68 o 
   2  -6  15        1.96       46.54     12.63 o 
  -4  -5  15       15.80       36.41     10.00 o 
  -3  -5  15       68.54      103.12     13.22 o 
  -2  -5  15        8.01       53.77      9.36 o 
  -1  -5  15        7.71       48.31      9.15 o 
   0  -5  15       44.03       85.52     13.91 o 
   1  -5  15      209.18      239.89     19.49 o 
   2  -5  15        4.31       56.59     20.38 o 
   3  -5  15      640.97      638.59     47.33 o 
  -4  -4  15     1658.64     1578.28     48.01 o 
  -3  -4  15       67.09      103.51     12.97 o 
  -2  -4  15      302.47      377.45     32.41 o 
  -1  -4  15      179.92      207.14     18.23 o 
   0  -4  15       17.17       52.01      9.76 o 
   1  -4  15       20.16       45.39      8.83 o 
   2  -4  15      400.14      426.41     25.05 o 
   3  -4  15       41.04       92.57     12.17 o 
   4  -4  15       31.67       41.77     12.93 o 
  -4  -3  15       76.14      115.59     13.45 o 
  -3  -3  15        0.85       36.25      6.78 o 
  -2  -3  15     1070.37     1046.14     37.31 o 
  -1  -3  15      971.44      865.88     55.60 o 
   0  -3  15       10.44       27.73      6.61 o 
   1  -3  15      293.89      337.87     22.91 o 
   2  -3  15       20.86       47.19      9.74 o 
   3  -3  15      758.29      788.54     35.72 o 
   4  -3  15       88.12      133.57     14.30 o 
   5  -3  15      826.21      762.79     54.99 o 
  -4  -2  15      306.89      368.09     23.82 o 
  -3  -2  15      617.95      650.71     33.02 o 
  -2  -2  15       26.46       63.28     10.02 o 
  -1  -2  15       51.42       88.67     17.22 o 
   0  -2  15        1.34       21.70      6.21 o 
   1  -2  15      718.18      645.95     43.42 o 
   2  -2  15      158.37      173.36     17.01 o 
   3  -2  15       81.70       88.80     21.56 o 
   4  -2  15      449.38      456.56     26.51 o 
   5  -2  15      252.65      412.06     42.82 o 
  -4  -1  15      156.00      217.68     18.21 o 
  -3  -1  15      523.39      507.35     25.68 o 
  -2  -1  15      413.70      414.98     24.34 o 
  -1  -1  15      282.19      258.41     19.20 o 
   0  -1  15      596.88      585.81     27.33 o 
   1  -1  15       92.41       82.08     12.74 o 
   2  -1  15      684.15      671.02     30.19 o 
   3  -1  15       41.21       42.52     10.72 o 
   4  -1  15     1281.26     1179.37     65.57 o 
   5  -1  15       91.48      113.63     14.55 o 
   6  -1  15      205.81      240.37     32.76 o 
  -4   0  15      308.21      403.08     23.49 o 
  -3   0  15      807.93      828.48     33.39 o 
  -2   0  15        1.91       33.21      6.53 o 
  -1   0  15     1246.72     1174.10     71.05 o 
   0   0  15      635.06      615.28     27.54 o 
   1   0  15       55.22       83.89     12.67 o 
   2   0  15      610.03      567.68     27.99 o 
   3   0  15        2.23       20.63      8.41 o 
   4   0  15      319.66      352.11     24.17 o 
   5   0  15       40.80       75.96     12.37 o 
   6   0  15      864.02      869.69     35.36 o 
  -4   1  15      366.51      441.69     24.43 o 
  -3   1  15        2.85       14.85      8.68 o 
  -2   1  15       38.68       79.25     11.53 o 
  -1   1  15        4.46       22.21      6.04 o 
   0   1  15      846.34      814.70     41.43 o 
   1   1  15       18.55       19.93      6.93 o 
   2   1  15     1487.62     1302.69     41.61 o 
   3   1  15     1022.74      931.06     35.67 o 
   4   1  15        8.76       25.90      8.38 o 
   5   1  15      284.94      290.34     30.70 o 
   6   1  15      108.91      175.27     29.40 o 
   7   1  15      183.20      257.70     33.09 o 
  -4   2  15      662.01      669.93     47.40 o 
  -3   2  15       16.52       52.60      8.32 o 
  -2   2  15     1921.58     1818.60     49.39 o 
  -1   2  15      116.87      170.17     27.92 o 
   0   2  15       97.42      140.58     22.84 o 
   1   2  15      106.97      142.90     15.18 o 
   2   2  15      556.47      450.45     25.15 o 
   3   2  15     1070.90      983.99     36.42 o 
   4   2  15      210.56      221.45     26.67 o 
   5   2  15     1087.21     1006.55     37.72 o 
   6   2  15      141.00      212.14     25.24 o 
   7   2  15      126.26      187.04     21.28 o 
  -3   3  15       19.35       61.87     14.93 o 
  -2   3  15      428.35      481.57     25.09 o 
  -1   3  15     1153.67     1092.06     38.08 o 
   0   3  15       22.38       29.84      7.46 o 
   1   3  15      911.52      841.69     32.95 o 
   2   3  15        0.72       15.03     12.53 o 
   3   3  15      281.12      284.75     30.51 o 
   4   3  15        8.62       17.33      7.74 o 
   5   3  15      152.71      202.51     32.15 o 
   6   3  15     1076.59     1049.54     40.41 o 
   7   3  15      544.99      591.56     49.39 o 
  -3   4  15      417.04      570.67     47.96 o 
  -2   4  15       20.49       55.50      8.42 o 
  -1   4  15      184.00      212.27     17.93 o 
   0   4  15      191.01      252.47     19.26 o 
   1   4  15      682.52      586.76     27.56 o 
   2   4  15      266.09      303.98     29.17 o 
   3   4  15      763.15      702.70     30.71 o 
   4   4  15      223.06      249.15     20.64 o 
   5   4  15       60.20      116.03     15.54 o 
   6   4  15       39.90      119.72     15.03 o 
   7   4  15      313.58      453.34     38.42 o 
  -2   5  15      140.79      187.02     28.39 o 
  -1   5  15      237.82      273.07     20.21 o 
   0   5  15      864.26      865.94     33.50 o 
   1   5  15       61.07       78.36     11.86 o 
   2   5  15      142.62      170.87     16.45 o 
   3   5  15      920.52      814.91     33.51 o 
   4   5  15      133.73      132.05     15.74 o 
   5   5  15      333.55      384.15     25.02 o 
   6   5  15      490.27      513.13     27.87 o 
   7   5  15       51.88      135.45     22.63 o 
  -1   6  15     1349.39     1354.11     69.47 o 
   0   6  15        5.94       41.22      8.21 o 
   1   6  15      157.48      204.54     17.81 o 
   2   6  15      174.74      187.48     17.20 o 
   3   6  15       20.68       64.46     15.51 o 
   4   6  15      161.14      198.05     21.61 o 
   5   6  15       12.67       60.34     10.88 o 
   6   6  15     1129.68     1121.20     59.20 o 
   7   6  15      125.16      180.38     24.96 o 
   0   7  15      160.91      237.88     33.58 o 
   1   7  15      119.23      160.67     16.12 o 
   2   7  15      751.71      745.30     32.13 o 
   3   7  15        6.76       38.36     13.30 o 
   4   7  15      471.34      473.43     25.43 o 
   5   7  15       37.37       70.42     16.25 o 
   6   7  15       46.96      123.15     22.14 o 
   1   8  15       17.58       63.40     10.20 o 
   2   8  15      124.75      209.61     19.50 o 
   3   8  15       56.49       95.97     25.26 o 
   4   8  15        3.51       13.09      8.03 o 
   5   8  15      620.72      640.73     44.37 o 
  -2  -5  16      204.14      251.51     49.50 o 
  -1  -5  16       83.82       99.63     13.62 o 
   0  -5  16      266.55      365.78     24.31 o 
   1  -5  16      337.27      451.21     40.90 o 
   2  -5  16      910.18      953.61     38.28 o 
  -3  -4  16        1.43       38.59      7.17 o 
  -2  -4  16      707.18      755.99     33.40 o 
  -1  -4  16       60.52       91.55     23.98 o 
   0  -4  16      281.97      312.03     42.08 o 
   1  -4  16        8.94       72.99     16.12 o 
   2  -4  16      107.56      141.45     15.37 o 
   3  -4  16       20.15       71.71     21.12 o 
  -3  -3  16      356.95      389.61     24.66 o 
  -2  -3  16      286.70      299.87     21.61 o 
  -1  -3  16        7.38       42.51      8.58 o 
   0  -3  16       25.70       36.25      7.86 o 
   1  -3  16     1286.38     1165.61     41.31 o 
   2  -3  16        6.72       42.00     24.27 o 
   3  -3  16      324.48      300.54     22.24 o 
   4  -3  16      201.86      242.08     32.73 o 
  -4  -2  16       85.92      112.63     27.96 o 
  -3  -2  16      739.06      760.07     32.84 o 
  -2  -2  16       10.96       39.64     11.59 o 
  -1  -2  16      869.93      857.09     56.56 o 
   0  -2  16        0.93       21.58     10.53 o 
   1  -2  16       58.50       87.14     12.76 o 
   2  -2  16      339.42      351.40     23.68 o 
   3  -2  16      524.20      597.00     29.40 o 
   4  -2  16      339.47      383.23     24.15 o 
   5  -2  16       21.07      102.85     20.79 o 
  -4  -1  16      354.20      431.67     40.85 o 
  -3  -1  16      355.83      431.09     25.97 o 
  -2  -1  16       40.56       70.66     10.49 o 
  -1  -1  16      812.50      752.16     31.96 o 
   0  -1  16      464.59      488.19     33.81 o 
   1  -1  16       30.49       49.93     10.07 o 
   2  -1  16     1769.82     1741.25     49.95 o 
   3  -1  16       33.61       79.78     13.29 o 
   4  -1  16       73.54      136.27     15.98 o 
   5  -1  16       23.39       87.67     34.22 o 
  -3   0  16      176.77      230.38     19.09 o 
  -2   0  16      473.35      501.03     25.97 o 
  -1   0  16       60.80      118.97     14.98 o 
   0   0  16      486.21      572.28     41.16 o 
   1   0  16      160.66      143.70     21.94 o 
   2   0  16      959.98      879.42     35.50 o 
   3   0  16      785.24      831.20     34.62 o 
   4   0  16       70.34      116.44     25.08 o 
   5   0  16      401.21      433.37     26.39 o 
   6   0  16      467.60      559.04     28.34 o 
  -3   1  16       21.36       65.98      9.86 o 
  -2   1  16      703.04      653.70     29.77 o 
  -1   1  16      171.14      180.48     16.42 o 
   0   1  16      253.64      260.92     26.84 o 
   1   1  16      191.27      214.13     22.50 o 
   2   1  16     1103.22      987.59     41.61 o 
   3   1  16       56.02       80.15     13.15 o 
   4   1  16      354.63      401.11     27.33 o 
   5   1  16      641.44      645.65     31.11 o 
   6   1  16      613.77      676.23     31.60 o 
  -3   2  16       90.18      137.91     14.99 o 
  -2   2  16       56.06       84.06     14.82 o 
  -1   2  16      526.93      577.36     28.07 o 
   0   2  16       78.80      110.98     13.96 o 
   1   2  16      619.07      524.03     30.08 o 
   2   2  16      243.59      291.69     22.35 o 
   3   2  16        6.02       26.19     10.87 o 
   4   2  16       33.96       82.07     13.09 o 
   5   2  16      236.97      274.06     22.20 o 
   6   2  16       92.62      131.50     18.11 o 
  -2   3  16        1.51       39.71      7.08 o 
  -1   3  16      202.14      239.72     19.58 o 
   0   3  16      545.26      538.78     26.90 o 
   1   3  16       24.34       22.74      6.70 o 
   2   3  16      154.03      189.78     18.06 o 
   3   3  16     1755.52     1488.65     46.23 o 
   4   3  16       10.70       37.83     20.82 o 
   5   3  16       30.55       87.58     13.45 o 
   6   3  16      285.29      324.76     38.02 o 
  -2   4  16      201.19      218.04     18.60 o 
  -1   4  16      181.95      219.57     18.73 o 
   0   4  16      128.05      155.43     16.06 o 
   1   4  16       29.64       43.87      8.40 o 
   2   4  16       36.03       51.87      9.32 o 
   3   4  16      301.58      340.62     42.53 o 
   4   4  16        7.96       48.50     10.54 o 
   5   4  16      176.76      220.74     25.44 o 
   6   4  16      492.40      563.82     29.18 o 
  -1   5  16      628.69      659.86     30.13 o 
   0   5  16        2.75       41.39      7.63 o 
   1   5  16      605.29      560.01     28.20 o 
   2   5  16      352.70      337.96     23.21 o 
   3   5  16       11.12       41.70     13.35 o 
   4   5  16      274.81      334.56     23.80 o 
   5   5  16       26.89       79.89     12.38 o 
   6   5  16      117.23      198.11     26.44 o 
   0   6  16       71.99      127.27     14.44 o 
   1   6  16       43.31       72.09     11.11 o 
   2   6  16      435.94      448.89     38.55 o 
   3   6  16      240.88      329.04     38.09 o 
   4   6  16      481.54      513.80     36.16 o 
   5   6  16       82.81      135.55     15.45 o 
   6   6  16      102.47      202.12     26.97 o 
   1   7  16     1304.68     1483.62     83.77 o 
   2   7  16       18.86       67.41     10.33 o 
   3   7  16       23.60       58.03     10.00 o 
   4   7  16      479.18      505.10     26.71 o 
   5   7  16       71.79      148.37     23.88 o 
  -1  -4  17       12.72       57.86      9.39 o 
   0  -4  17      116.01      194.74     18.63 o 
   1  -4  17      344.38      399.16     55.32 o 
  -2  -3  17        2.09       42.81      7.85 o 
  -1  -3  17      775.67      655.18     31.61 o 
   0  -3  17       30.33       54.11     12.10 o 
   1  -3  17       29.53       78.42     11.90 o 
   2  -3  17      128.90      189.78     18.58 o 
   3  -3  17      168.18      228.92     28.96 o 
  -2  -2  17        5.76       22.94      5.93 o 
  -1  -2  17      902.37      854.64     56.00 o 
   0  -2  17       80.35       98.04     13.71 o 
   1  -2  17       65.69      129.97     15.32 o 
   2  -2  17      644.12      622.64     30.49 o 
   3  -2  17      344.82      411.67     25.37 o 
  -2  -1  17      567.56      578.32     28.94 o 
  -1  -1  17      176.91      222.14     19.25 o 
   0  -1  17      250.88      298.86     22.40 o 
   1  -1  17      222.83      243.51     28.02 o 
   2  -1  17      469.77      482.71     28.30 o 
   3  -1  17      194.34      290.47     22.53 o 
   4  -1  17      188.54      254.47     21.60 o 
  -2   0  17     1285.79     1270.49     44.03 o 
  -1   0  17       75.46      114.61     13.96 o 
   0   0  17      370.93      432.25     24.71 o 
   1   0  17      615.76      555.85     28.50 o 
   2   0  17      607.43      611.73     31.07 o 
   3   0  17      275.08      334.05     24.53 o 
   4   0  17     1189.94     1140.24     42.63 o 
   5   0  17      343.65      461.69     26.98 o 
  -2   1  17      191.52      259.23     20.72 o 
  -1   1  17      315.46      363.58     50.90 o 
   0   1  17      502.47      499.81     27.02 o 
   1   1  17      139.22      129.91     15.76 o 
   2   1  17       25.30       51.90     12.66 o 
   3   1  17       25.37       54.52     17.55 o 
   4   1  17       12.48       43.98     21.51 o 
   5   1  17      141.95      239.01     20.70 o 
  -2   2  17       41.61       89.73     21.12 o 
  -1   2  17      281.80      331.50     52.15 o 
   0   2  17       19.70       45.86      9.01 o 
   1   2  17      241.55      245.07     28.75 o 
   2   2  17       19.63       44.66     10.63 o 
   3   2  17     1665.69     1433.43     46.96 o 
   4   2  17       48.57      100.31     14.97 o 
   5   2  17      153.52      197.17     19.03 o 
  -1   3  17       52.83       86.14     12.00 o 
   0   3  17      323.51      392.87     26.17 o 
   1   3  17       30.92       47.28      9.18 o 
   2   3  17      120.64      182.54     30.41 o 
   3   3  17        2.09       33.97     10.32 o 
   4   3  17      520.68      528.88     29.01 o 
   5   3  17        2.69       48.56     14.42 o 
  -1   4  17      140.74      151.86     16.02 o 
   0   4  17        2.05       54.18      8.88 o 
   1   4  17      209.32      245.10     25.56 o 
   2   4  17      123.20      124.07     15.15 o 
   3   4  17       53.56       62.04     11.18 o 
   4   4  17      102.55      139.06     17.05 o 
   5   4  17      441.53      521.24     29.66 o 
   0   5  17        8.47       45.38     16.94 o 
   1   5  17        7.70       49.08      8.67 o 
   2   5  17      133.53      218.01     19.46 o 
   3   5  17      802.19      790.10     44.42 o 
   4   5  17       87.74       99.35     14.11 o 
   5   5  17       55.15      105.18     14.55 o 
   2   6  17        2.12       40.02     16.97 o 
   3   6  17       12.62       61.96     16.53 o 
   4   6  17      859.28      868.13     36.63 o 
   0  -2  18      156.92      198.35     18.87 o 
   1  -2  18      218.60      222.90     27.60 o 
  -1  -1  18      354.33      419.27     27.11 o 
   0  -1  18      469.00      489.58     41.13 o 
   1  -1  18      314.80      372.06     25.46 o 
   2  -1  18       91.88      159.03     17.36 o 
   3  -1  18       16.54       67.00     13.42 o 
  -1   0  18       74.18      125.26     15.25 o 
   0   0  18      687.35      652.61     31.57 o 
   1   0  18        3.28       31.17     11.36 o 
   2   0  18     1409.74     1407.72     72.59 o 
   3   0  18      341.60      378.40     26.89 o 
  -1   1  18        2.35       42.10      7.66 o 
   0   1  18      144.29      166.73     17.15 o 
   1   1  18       94.27      126.78     15.52 o 
   2   1  18        2.68       37.48      9.75 o 
   3   1  18     1390.37     1213.66     79.19 o 
   4   1  18       14.11       57.40      9.32 o 
   0   2  18       21.77       58.80     10.41 o 
   1   2  18      260.59      310.21     64.76 o 
   2   2  18      196.78      264.58     21.83 o 
   3   2  18        6.88       57.20     16.63 o 
   4   2  18       37.48      113.43     15.11 o 
   0   3  18      211.62      243.39     20.23 o 
   1   3  18        8.24       48.12      9.01 o 
   2   3  18      743.11      733.59     33.72 o 
   3   3  18       11.91       50.65     11.03 o 
   4   3  18      244.83      290.20     22.82 o 
   1   4  18      362.93      387.52     25.95 o 
   2   4  18       29.21       71.48     11.32 o 
   3   4  18      658.77      605.97     30.86 o 
                                                 
